# Supplementary material for: Resolving the Ortholog Conjecture: Orthologs Tend to Be Weakly, but Significantly, More Similar in Function than Paralogs
Source: PLoS Comput Biol. 2012 May 17;8(5):e1002514. doi: 10.1371/journal.pcbi.1002514 (PMC3355068; doi:10.1371/journal.pcbi.1002514)
Supplement: Dataset S1 — Tab-separated text file with all raw data of the main dataset (experimentally-supported GO annotations without common authors). (GZ) [file pcbi.1002514.s001.gz]

Archive with 1 entries (1 files):
- Schlicker-like_Similarity.rawdata.tsv
