# Supplementary material for: Resolving the Ortholog Conjecture: Orthologs Tend to Be Weakly, but Significantly, More Similar in Function than Paralogs
Source: PLoS Comput Biol. 2012 May 17;8(5):e1002514. doi: 10.1371/journal.pcbi.1002514 (PMC3355068; doi:10.1371/journal.pcbi.1002514)
Supplement: Dataset S1 — Tab-separated text file with all raw data of the main dataset (experimentally-supported GO annotations without common authors). (GZ) [file pcbi.1002514.s001.gz › Schlicker-like_Similarity.rawdata.tsv]

ID1	ID2	Species1	Species2	Htype	RefSpecies	Dist[PAM]	Dist[%Ident]	DivTime[Mya]	Sim molecular_function	Sim cellular_component	Sim biological_process	Sim All GO terms
RAA1A_ARATH	O01803_CAEEL	ARATH	CAEEL	Between-spec. outparalogs	CAEEL	26.55	63.8	1407.80	n.a.	n.a.	0.04835	0.04835
RAA2A_ARATH	O01803_CAEEL	ARATH	CAEEL	Between-spec. outparalogs	CAEEL	24.86	62.6	1407.80	n.a.	n.a.	0.29005	0.29005
Q9M0G0_ARATH	Q9N5V4_CAEEL	ARATH	CAEEL	Between-spec. outparalogs	CAEEL	101.00	32.5	1407.80	n.a.	n.a.	-0.11840	-0.11840
AB26B_ARATH	Q9TZD9_CAEEL	ARATH	CAEEL	Between-spec. outparalogs	CAEEL	105.00	29.2	1407.80	n.a.	-0.02894	n.a.	-0.02894
AB27B_ARATH	Q9TZD9_CAEEL	ARATH	CAEEL	Between-spec. outparalogs	CAEEL	94.00	32.5	1407.80	n.a.	0.41269	-0.11840	0.14714
GPA1_ARATH	O18678_CAEEL	ARATH	CAEEL	Between-spec. outparalogs	CAEEL	100.00	29.1	1407.80	n.a.	n.a.	0.30898	0.30898
AB28B_ARATH	Q9BL17_CAEEL	ARATH	CAEEL	Between-spec. outparalogs	CAEEL	106.00	29.6	1407.80	n.a.	0.12255	n.a.	0.12255
AB27B_ARATH	Q9BL17_CAEEL	ARATH	CAEEL	Between-spec. outparalogs	CAEEL	94.00	34.4	1407.80	n.a.	-0.00613	-0.11840	-0.06226
SUMO1_ARATH	SUMO_CAEEL	ARATH	CAEEL	Between-spec. outparalogs	CAEEL	74.00	42.0	1407.80	n.a.	n.a.	0.02766	0.02766
SUMO2_ARATH	SUMO_CAEEL	ARATH	CAEEL	Between-spec. outparalogs	CAEEL	72.00	41.7	1407.80	n.a.	n.a.	-0.08599	-0.08599
O49460_ARATH	PHB1_CAEEL	ARATH	CAEEL	Between-spec. outparalogs	CAEEL	62.00	48.1	1407.80	n.a.	n.a.	-0.11840	-0.11840
Q8S8J6_ARATH	Q95XR6_CAEEL	ARATH	CAEEL	Between-spec. outparalogs	CAEEL	190.00	17.3	1407.80	n.a.	n.a.	-0.11840	-0.11840
EFTM_ARATH	P91150_CAEEL	ARATH	CAEEL	Between-spec. outparalogs	CAEEL	79.00	40.7	1407.80	n.a.	n.a.	-0.11840	-0.11840
Q76FS5_ARATH	P91093_CAEEL	ARATH	CAEEL	Between-spec. outparalogs	CAEEL	106.00	27.1	1407.80	n.a.	n.a.	0.16731	0.16731
Q8S948_ARATH	P91093_CAEEL	ARATH	CAEEL	Between-spec. outparalogs	CAEEL	108.00	27.8	1407.80	n.a.	n.a.	0.16731	0.16731
AB27B_ARATH	O44897_CAEEL	ARATH	CAEEL	Between-spec. outparalogs	CAEEL	94.00	30.9	1407.80	n.a.	0.41269	-0.11840	0.14714
MFP2_ARATH	Q9GYT0_CAEEL	ARATH	CAEEL	Between-spec. outparalogs	CAEEL	141.00	27.1	1407.80	n.a.	n.a.	-0.02235	-0.02235
AIM1_ARATH	Q9GYT0_CAEEL	ARATH	CAEEL	Between-spec. outparalogs	CAEEL	138.00	28.2	1407.80	n.a.	n.a.	0.35651	0.35651
RAE1E_ARATH	Q94148_CAEEL	ARATH	CAEEL	Between-spec. outparalogs	CAEEL	49.00	50.9	1407.80	n.a.	-0.20813	n.a.	-0.20813
RAE1C_ARATH	Q94148_CAEEL	ARATH	CAEEL	Between-spec. outparalogs	CAEEL	44.02	52.3	1407.80	n.a.	-0.05227	-0.00047	-0.02637
Q9XI87_ARATH	Q19726_CAEEL	ARATH	CAEEL	Between-spec. outparalogs	CAEEL	147.00	23.4	1407.80	n.a.	n.a.	0.15946	0.15946
SYNO_ARATH	SYNC_CAEEL	ARATH	CAEEL	Between-spec. outparalogs	CAEEL	129.00	26.3	1407.80	n.a.	n.a.	0.31342	0.31342
Q8S8J6_ARATH	CAA30857.1	ARATH	CAEEL	Between-spec. outparalogs	CAEEL	184.00	17.0	1407.80	n.a.	-0.21152	0.01010	-0.10071
Q9XEA0_ARATH	Q23511_CAEEL	ARATH	CAEEL	Between-spec. outparalogs	CAEEL	145.00	24.4	1407.80	n.a.	n.a.	0.53352	0.53352
MNS1_ARATH	P90787_CAEEL	ARATH	CAEEL	Between-spec. outparalogs	CAEEL	93.00	35.0	1407.80	n.a.	n.a.	0.14221	0.14221
MNS2_ARATH	P90787_CAEEL	ARATH	CAEEL	Between-spec. outparalogs	CAEEL	96.00	34.5	1407.80	n.a.	n.a.	0.14221	0.14221
Q9M8K7_ARATH	Q93592_CAEEL	ARATH	CAEEL	Between-spec. outparalogs	CAEEL	127.00	21.4	1407.80	n.a.	n.a.	-0.11840	-0.11840
NP_190755.1	Q93717_CAEEL	ARATH	CAEEL	Between-spec. outparalogs	CAEEL	125.00	25.7	1407.80	n.a.	n.a.	-0.11840	-0.11840
O04619_ARATH	Q93717_CAEEL	ARATH	CAEEL	Between-spec. outparalogs	CAEEL	116.00	29.7	1407.80	n.a.	n.a.	-0.11840	-0.11840
TAAC_ARATH	Q93717_CAEEL	ARATH	CAEEL	Between-spec. outparalogs	CAEEL	125.00	23.7	1407.80	n.a.	n.a.	-0.11840	-0.11840
TBA3_ARATH	O18688_CAEEL	ARATH	CAEEL	Between-spec. outparalogs	CAEEL	25.98	76.4	1407.80	n.a.	n.a.	-0.01769	-0.01769
Q9CAT6_ARATH	AAF21932.1	ARATH	CAEEL	Between-spec. outparalogs	CAEEL	172.00	21.7	1407.80	0.78030	n.a.	n.a.	0.78030
Q9FXA2_ARATH	Q9U302_CAEEL	ARATH	CAEEL	Between-spec. outparalogs	CAEEL	70.00	44.4	1407.80	n.a.	n.a.	-0.11840	-0.11840
HDA19_ARATH	O62339_CAEEL	ARATH	CAEEL	Between-spec. outparalogs	CAEEL	53.00	50.0	1407.80	n.a.	0.77790	0.25362	0.51576
HDA6_ARATH	O62339_CAEEL	ARATH	CAEEL	Between-spec. outparalogs	CAEEL	51.00	48.1	1407.80	n.a.	0.56735	0.58284	0.57509
TBA3_ARATH	TBA2_CAEEL	ARATH	CAEEL	Between-spec. outparalogs	CAEEL	25.98	76.5	1407.80	n.a.	n.a.	-0.01354	-0.01354
RS62_ARATH	RS6_CAEEL	ARATH	CAEEL	Between-spec. outparalogs	CAEEL	58.00	54.5	1407.80	n.a.	n.a.	-0.11840	-0.11840
Q9LXR8_ARATH	TPM1_CAEEL	ARATH	CAEEL	Between-spec. outparalogs	CAEEL	172.00	16.4	1407.80	n.a.	0.02564	n.a.	0.02564
DNAJ3_ARATH	O45502_CAEEL	ARATH	CAEEL	Between-spec. outparalogs	CAEEL	94.00	42.2	1407.80	n.a.	n.a.	-0.11840	-0.11840
KPK2_ARATH	KAPC_CAEEL	ARATH	CAEEL	Between-spec. outparalogs	CAEEL	94.00	30.1	1407.80	n.a.	n.a.	0.14580	0.14580
KPK1_ARATH	KAPC_CAEEL	ARATH	CAEEL	Between-spec. outparalogs	CAEEL	95.00	30.0	1407.80	n.a.	n.a.	0.15838	0.15838
Q8LFS6_ARATH	Q17385_CAEEL	ARATH	CAEEL	Between-spec. outparalogs	CAEEL	113.00	26.1	1407.80	n.a.	n.a.	-0.05304	-0.05304
Q93VK5_ARATH	Q27465_CAEEL	ARATH	CAEEL	Between-spec. outparalogs	CAEEL	159.00	20.6	1407.80	n.a.	n.a.	-0.11840	-0.11840
NP_180635.2	Q27465_CAEEL	ARATH	CAEEL	Between-spec. outparalogs	CAEEL	175.00	20.7	1407.80	n.a.	n.a.	-0.11840	-0.11840
F3PH_ARATH	Q27465_CAEEL	ARATH	CAEEL	Between-spec. outparalogs	CAEEL	178.00	22.4	1407.80	n.a.	n.a.	-0.11840	-0.11840
ATG8A_ARATH	LGG1_CAEEL	ARATH	CAEEL	Between-spec. outparalogs	CAEEL	62.00	51.6	1407.80	n.a.	0.77790	n.a.	0.77790
GONS1_ARATH	SQV7_CAEEL	ARATH	CAEEL	Between-spec. outparalogs	CAEEL	178.00	19.0	1407.80	n.a.	n.a.	-0.11840	-0.11840
AB27B_ARATH	O02086_CAEEL	ARATH	CAEEL	Between-spec. outparalogs	CAEEL	97.00	29.6	1407.80	n.a.	n.a.	-0.11840	-0.11840
RAC8_ARATH	CDC42_CAEEL	ARATH	CAEEL	Between-spec. outparalogs	CAEEL	57.00	49.3	1407.80	n.a.	0.24734	n.a.	0.24734
NP_568245.1	DX39B_CAEEL	ARATH	CAEEL	Between-spec. outparalogs	CAEEL	35.34	67.7	1407.80	n.a.	0.22934	-0.11840	0.05547
HTH_ARATH	Q18429_CAEEL	ARATH	CAEEL	Between-spec. outparalogs	CAEEL	193.00	19.8	1407.80	n.a.	n.a.	-0.11840	-0.11840
Q9M125_ARATH	YUY1_CAEEL	ARATH	CAEEL	Between-spec. outparalogs	CAEEL	70.00	41.3	1407.80	n.a.	n.a.	0.19335	0.19335
Q9SHG5_ARATH	C13A4_CAEEL	ARATH	CAEEL	Between-spec. outparalogs	CAEEL	153.00	20.8	1407.80	n.a.	n.a.	0.14860	0.14860
O48786_ARATH	C13A4_CAEEL	ARATH	CAEEL	Between-spec. outparalogs	CAEEL	140.00	23.8	1407.80	n.a.	n.a.	0.04017	0.04017
O48786_ARATH	C13A5_CAEEL	ARATH	CAEEL	Between-spec. outparalogs	CAEEL	138.00	24.9	1407.80	n.a.	n.a.	0.10291	0.10291
B9DFU2_ARATH	C13A6_CAEEL	ARATH	CAEEL	Between-spec. outparalogs	CAEEL	160.00	24.3	1407.80	n.a.	n.a.	0.27843	0.27843
O48786_ARATH	C13A6_CAEEL	ARATH	CAEEL	Between-spec. outparalogs	CAEEL	152.00	25.4	1407.80	n.a.	n.a.	0.10291	0.10291
O48786_ARATH	C13A8_CAEEL	ARATH	CAEEL	Between-spec. outparalogs	CAEEL	152.00	22.9	1407.80	n.a.	n.a.	0.02711	0.02711
Q9FLR5_ARATH	Q9XTI9_CAEEL	ARATH	CAEEL	Between-spec. outparalogs	CAEEL	161.00	22.0	1407.80	n.a.	n.a.	-0.11840	-0.11840
LDL3_ARATH	CAA84671.2	ARATH	CAEEL	Between-spec. outparalogs	CAEEL	150.00	18.9	1407.80	n.a.	n.a.	-0.11840	-0.11840
Q9CAI5_ARATH	KC1A_CAEEL	ARATH	CAEEL	Between-spec. outparalogs	CAEEL	36.92	46.1	1407.80	n.a.	-0.07661	n.a.	-0.07661
Q39050_ARATH	KC1A_CAEEL	ARATH	CAEEL	Between-spec. outparalogs	CAEEL	42.13	46.3	1407.80	n.a.	-0.01117	n.a.	-0.01117
KC1D_ARATH	KC1A_CAEEL	ARATH	CAEEL	Between-spec. outparalogs	CAEEL	37.74	47.1	1407.80	n.a.	-0.21432	n.a.	-0.21432
AB13G_ARATH	WHT3_CAEEL	ARATH	CAEEL	Between-spec. outparalogs	CAEEL	149.00	23.5	1407.80	n.a.	n.a.	-0.11840	-0.11840
AB15G_ARATH	WHT3_CAEEL	ARATH	CAEEL	Between-spec. outparalogs	CAEEL	142.00	24.1	1407.80	n.a.	n.a.	-0.11840	-0.11840
MPK1_ARATH	SUR1_CAEEL	ARATH	CAEEL	Between-spec. outparalogs	CAEEL	74.00	40.2	1407.80	0.88950	n.a.	n.a.	0.88950
MPK2_ARATH	SUR1_CAEEL	ARATH	CAEEL	Between-spec. outparalogs	CAEEL	73.00	41.2	1407.80	0.67575	n.a.	-0.06140	0.30717
MPK7_ARATH	SUR1_CAEEL	ARATH	CAEEL	Between-spec. outparalogs	CAEEL	75.00	39.2	1407.80	n.a.	n.a.	-0.07597	-0.07597
MPK6_ARATH	SUR1_CAEEL	ARATH	CAEEL	Between-spec. outparalogs	CAEEL	69.00	42.0	1407.80	0.81938	-0.05330	0.34626	0.37078
MPK3_ARATH	SUR1_CAEEL	ARATH	CAEEL	Between-spec. outparalogs	CAEEL	69.00	42.1	1407.80	n.a.	n.a.	0.36261	0.36261
MPK4_ARATH	SUR1_CAEEL	ARATH	CAEEL	Between-spec. outparalogs	CAEEL	69.00	42.0	1407.80	0.81938	0.77790	0.15182	0.58303
ANXD5_ARATH	Q27473_CAEEL	ARATH	CAEEL	Between-spec. outparalogs	CAEEL	145.00	28.8	1407.80	n.a.	n.a.	0.22336	0.22336
ANXD6_ARATH	Q27473_CAEEL	ARATH	CAEEL	Between-spec. outparalogs	CAEEL	149.00	29.1	1407.80	n.a.	n.a.	0.22336	0.22336
ANXD7_ARATH	Q27473_CAEEL	ARATH	CAEEL	Between-spec. outparalogs	CAEEL	152.00	28.2	1407.80	n.a.	n.a.	0.20867	0.20867
ANXD2_ARATH	Q27473_CAEEL	ARATH	CAEEL	Between-spec. outparalogs	CAEEL	146.00	28.0	1407.80	n.a.	n.a.	0.20867	0.20867
IDH1_ARATH	Q20049_CAEEL	ARATH	CAEEL	Between-spec. outparalogs	CAEEL	83.00	40.4	1407.80	n.a.	n.a.	-0.11840	-0.11840
P2C21_ARATH	PP2C2_CAEEL	ARATH	CAEEL	Between-spec. outparalogs	CAEEL	86.00	33.1	1407.80	n.a.	n.a.	-0.11840	-0.11840
Q9SB48_ARATH	Q09590_CAEEL	ARATH	CAEEL	Between-spec. outparalogs	CAEEL	109.00	34.5	1407.80	n.a.	n.a.	-0.04897	-0.04897
ANXD1_ARATH	Q27864_CAEEL	ARATH	CAEEL	Between-spec. outparalogs	CAEEL	126.00	30.1	1407.80	-0.04230	0.05379	-0.11840	-0.03564
ANXD5_ARATH	Q27864_CAEEL	ARATH	CAEEL	Between-spec. outparalogs	CAEEL	125.00	28.8	1407.80	n.a.	n.a.	-0.11840	-0.11840
ANXD3_ARATH	Q27864_CAEEL	ARATH	CAEEL	Between-spec. outparalogs	CAEEL	135.00	27.6	1407.80	n.a.	-0.20594	-0.11840	-0.16217
ANXD6_ARATH	Q27864_CAEEL	ARATH	CAEEL	Between-spec. outparalogs	CAEEL	139.00	27.1	1407.80	n.a.	n.a.	-0.11840	-0.11840
ANXD2_ARATH	Q27864_CAEEL	ARATH	CAEEL	Between-spec. outparalogs	CAEEL	130.00	28.4	1407.80	n.a.	-0.20422	-0.11840	-0.16131
RS121_ARATH	RS12_CAEEL	ARATH	CAEEL	Between-spec. outparalogs	CAEEL	80.00	44.1	1407.80	n.a.	n.a.	-0.11840	-0.11840
Q9M1P5_ARATH	ARF12_CAEEL	ARATH	CAEEL	Between-spec. outparalogs	CAEEL	10.10	87.3	1407.80	n.a.	0.07525	n.a.	0.07525
GLYM_ARATH	GLYC_CAEEL	ARATH	CAEEL	Between-spec. outparalogs	CAEEL	48.00	54.5	1407.80	n.a.	n.a.	-0.11840	-0.11840
GSTXA_ARATH	GSTO1_CAEEL	ARATH	CAEEL	Between-spec. outparalogs	CAEEL	170.00	21.2	1407.80	n.a.	n.a.	0.00927	0.00927
PDI11_ARATH	PDIA4_CAEEL	ARATH	CAEEL	Between-spec. outparalogs	CAEEL	116.00	28.8	1407.80	n.a.	n.a.	0.36468	0.36468
PDI12_ARATH	PDIA4_CAEEL	ARATH	CAEEL	Between-spec. outparalogs	CAEEL	119.00	28.0	1407.80	n.a.	n.a.	-0.11840	-0.11840
PDI13_ARATH	PDIA4_CAEEL	ARATH	CAEEL	Between-spec. outparalogs	CAEEL	126.00	26.5	1407.80	n.a.	n.a.	-0.11840	-0.11840
Q9S7C0_ARATH	YLA4_CAEEL	ARATH	CAEEL	Between-spec. outparalogs	CAEEL	97.00	37.1	1407.80	n.a.	n.a.	-0.11840	-0.11840
THIK2_ARATH	YKA3_CAEEL	ARATH	CAEEL	Between-spec. outparalogs	CAEEL	117.00	28.9	1407.80	n.a.	n.a.	-0.11840	-0.11840
ANTR1_ARATH	EAT4_CAEEL	ARATH	CAEEL	Between-spec. outparalogs	CAEEL	138.00	23.8	1407.80	n.a.	n.a.	-0.11840	-0.11840
ANTR5_ARATH	EAT4_CAEEL	ARATH	CAEEL	Between-spec. outparalogs	CAEEL	146.00	21.8	1407.80	n.a.	n.a.	-0.11840	-0.11840
TDT_ARATH	NAD3_CAEEL	ARATH	CAEEL	Between-spec. outparalogs	CAEEL	118.00	28.6	1407.80	0.83206	n.a.	n.a.	0.83206
O80668_ARATH	UNC47_CAEEL	ARATH	CAEEL	Between-spec. outparalogs	CAEEL	181.00	20.5	1407.80	n.a.	-0.21018	n.a.	-0.21018
Q9SF09_ARATH	UNC47_CAEEL	ARATH	CAEEL	Between-spec. outparalogs	CAEEL	179.00	21.8	1407.80	n.a.	n.a.	0.13947	0.13947
Q8GYS4_ARATH	UNC47_CAEEL	ARATH	CAEEL	Between-spec. outparalogs	CAEEL	168.00	19.7	1407.80	n.a.	0.10855	n.a.	0.10855
Q8RUF8_ARATH	NFT1_CAEEL	ARATH	CAEEL	Between-spec. outparalogs	CAEEL	114.00	21.0	1407.80	-0.11050	n.a.	n.a.	-0.11050
ALA11_ARATH	Q9U280_CAEEL	ARATH	CAEEL	Between-spec. outparalogs	CAEEL	104.00	33.0	1407.80	n.a.	0.30142	n.a.	0.30142
ALA6_ARATH	Q9U280_CAEEL	ARATH	CAEEL	Between-spec. outparalogs	CAEEL	104.00	33.5	1407.80	-0.11050	n.a.	n.a.	-0.11050
ALA3_ARATH	Q9U280_CAEEL	ARATH	CAEEL	Between-spec. outparalogs	CAEEL	96.00	36.4	1407.80	0.88950	0.54536	0.26986	0.56824
ALA10_ARATH	Q9U280_CAEEL	ARATH	CAEEL	Between-spec. outparalogs	CAEEL	104.00	34.6	1407.80	n.a.	0.30142	n.a.	0.30142
ALA1_ARATH	Q9U280_CAEEL	ARATH	CAEEL	Between-spec. outparalogs	CAEEL	104.00	31.1	1407.80	n.a.	0.30142	n.a.	0.30142
Q9SF09_ARATH	O45936_CAEEL	ARATH	CAEEL	Between-spec. outparalogs	CAEEL	169.00	22.1	1407.80	n.a.	n.a.	-0.11840	-0.11840
THIK2_ARATH	O45552_CAEEL	ARATH	CAEEL	Between-spec. outparalogs	CAEEL	101.00	32.2	1407.80	n.a.	n.a.	-0.11840	-0.11840
CDKA1_ARATH	O18142_CAEEL	ARATH	CAEEL	Between-spec. outparalogs	CAEEL	60.00	55.6	1407.80	0.88745	n.a.	0.29950	0.59347
CUL2_ARATH	Q9NA22_CAEEL	ARATH	CAEEL	Between-spec. outparalogs	CAEEL	140.00	22.1	1407.80	n.a.	0.14624	n.a.	0.14624
PPCK1_ARATH	CMK1_CAEEL	ARATH	CAEEL	Between-spec. outparalogs	CAEEL	107.00	29.2	1407.80	0.42853	n.a.	n.a.	0.42853
SRK2C_ARATH	CMK1_CAEEL	ARATH	CAEEL	Between-spec. outparalogs	CAEEL	116.00	28.3	1407.80	n.a.	0.77790	0.02248	0.40019
SRK2F_ARATH	CMK1_CAEEL	ARATH	CAEEL	Between-spec. outparalogs	CAEEL	118.00	26.3	1407.80	0.35356	0.50462	0.09154	0.31658
Q8GWJ5_ARATH	AAF60444.1	ARATH	CAEEL	Between-spec. outparalogs	CAEEL	153.00	22.1	1407.80	n.a.	n.a.	0.35168	0.35168
ALA3_ARATH	Q9TXV2_CAEEL	ARATH	CAEEL	Between-spec. outparalogs	CAEEL	90.00	32.5	1407.80	n.a.	n.a.	-0.11840	-0.11840
NP_565363.2	Q8WQC9_CAEEL	ARATH	CAEEL	Between-spec. outparalogs	CAEEL	85.00	40.0	1407.80	n.a.	0.34481	0.53756	0.44118
DRP3A_ARATH	Q8WQC9_CAEEL	ARATH	CAEEL	Between-spec. outparalogs	CAEEL	86.00	37.9	1407.80	n.a.	0.31819	0.53756	0.42788
Q9SXC0_ARATH	Q17568_CAEEL	ARATH	CAEEL	Between-spec. outparalogs	CAEEL	134.00	26.6	1407.80	n.a.	n.a.	-0.11840	-0.11840
MPK7_ARATH	JNK1_CAEEL	ARATH	CAEEL	Between-spec. outparalogs	CAEEL	87.00	31.3	1407.80	n.a.	n.a.	0.25939	0.25939
MPK12_ARATH	JNK1_CAEEL	ARATH	CAEEL	Between-spec. outparalogs	CAEEL	82.00	34.2	1407.80	0.56045	0.28566	0.14887	0.33166
MPK4_ARATH	JNK1_CAEEL	ARATH	CAEEL	Between-spec. outparalogs	CAEEL	83.00	34.3	1407.80	0.53167	0.28566	0.52498	0.44744
Q9CA93_ARATH	DIF1_CAEEL	ARATH	CAEEL	Between-spec. outparalogs	CAEEL	119.00	30.6	1407.80	0.43083	0.60141	0.05388	0.36204
MCAT_ARATH	DIF1_CAEEL	ARATH	CAEEL	Between-spec. outparalogs	CAEEL	102.00	36.6	1407.80	n.a.	0.42876	0.46392	0.44634
IMA2_ARATH	IMA3_CAEEL	ARATH	CAEEL	Between-spec. outparalogs	CAEEL	82.00	43.8	1407.80	n.a.	0.30793	-0.11840	0.09476
NP_567485.1	IMA3_CAEEL	ARATH	CAEEL	Between-spec. outparalogs	CAEEL	79.00	36.9	1407.80	n.a.	0.34270	n.a.	0.34270
PUR_ARATH	Q94230_CAEEL	ARATH	CAEEL	Between-spec. outparalogs	CAEEL	117.00	22.8	1407.80	n.a.	n.a.	-0.11840	-0.11840
SUCB_ARATH	SUCB2_CAEEL	ARATH	CAEEL	Between-spec. outparalogs	CAEEL	74.00	47.6	1407.80	n.a.	n.a.	-0.11840	-0.11840
MPK2_ARATH	PMK2_CAEEL	ARATH	CAEEL	Between-spec. outparalogs	CAEEL	78.00	37.2	1407.80	0.67575	n.a.	-0.06170	0.30702
MPK7_ARATH	PMK2_CAEEL	ARATH	CAEEL	Between-spec. outparalogs	CAEEL	80.00	36.7	1407.80	n.a.	n.a.	0.06505	0.06505
MPK6_ARATH	PMK2_CAEEL	ARATH	CAEEL	Between-spec. outparalogs	CAEEL	78.00	37.5	1407.80	0.88950	n.a.	0.42369	0.65659
MPK12_ARATH	PMK2_CAEEL	ARATH	CAEEL	Between-spec. outparalogs	CAEEL	79.00	37.4	1407.80	0.65344	n.a.	0.05115	0.35229
MPK3_ARATH	PMK2_CAEEL	ARATH	CAEEL	Between-spec. outparalogs	CAEEL	80.00	36.6	1407.80	n.a.	n.a.	0.42969	0.42969
MPK4_ARATH	PMK2_CAEEL	ARATH	CAEEL	Between-spec. outparalogs	CAEEL	80.00	37.5	1407.80	0.88950	n.a.	0.25751	0.57351
MPK2_ARATH	PMK1_CAEEL	ARATH	CAEEL	Between-spec. outparalogs	CAEEL	80.00	40.6	1407.80	0.58606	n.a.	0.15826	0.37216
MPK6_ARATH	PMK1_CAEEL	ARATH	CAEEL	Between-spec. outparalogs	CAEEL	72.00	40.3	1407.80	0.56301	-0.01481	0.45311	0.33377
MPK12_ARATH	PMK1_CAEEL	ARATH	CAEEL	Between-spec. outparalogs	CAEEL	72.00	42.5	1407.80	0.57741	0.48432	0.16961	0.41045
MPK3_ARATH	PMK1_CAEEL	ARATH	CAEEL	Between-spec. outparalogs	CAEEL	75.00	39.9	1407.80	n.a.	n.a.	0.51336	0.51336
MPK4_ARATH	PMK1_CAEEL	ARATH	CAEEL	Between-spec. outparalogs	CAEEL	72.00	43.2	1407.80	0.56301	0.48432	0.61999	0.55578
NP_180633.2	AAB03160.1	ARATH	CAEEL	Between-spec. outparalogs	CAEEL	173.00	23.8	1407.80	n.a.	n.a.	-0.11840	-0.11840
NP_180635.2	AAB03160.1	ARATH	CAEEL	Between-spec. outparalogs	CAEEL	167.00	23.9	1407.80	n.a.	n.a.	-0.11840	-0.11840
C83A1_ARATH	AAB03160.1	ARATH	CAEEL	Between-spec. outparalogs	CAEEL	168.00	24.3	1407.80	n.a.	n.a.	-0.11840	-0.11840
Q9SZT7_ARATH	AAB03160.1	ARATH	CAEEL	Between-spec. outparalogs	CAEEL	173.00	22.6	1407.80	n.a.	n.a.	-0.11840	-0.11840
NP_568153.1	AAB03160.1	ARATH	CAEEL	Between-spec. outparalogs	CAEEL	174.00	21.5	1407.80	n.a.	n.a.	-0.11840	-0.11840
F3PH_ARATH	AAB03160.1	ARATH	CAEEL	Between-spec. outparalogs	CAEEL	172.00	22.0	1407.80	n.a.	n.a.	-0.11840	-0.11840
THAD_ARATH	AAB03160.1	ARATH	CAEEL	Between-spec. outparalogs	CAEEL	170.00	22.8	1407.80	n.a.	n.a.	0.14221	0.14221
Q9LVD6_ARATH	AAB03160.1	ARATH	CAEEL	Between-spec. outparalogs	CAEEL	169.00	22.6	1407.80	n.a.	n.a.	-0.11840	-0.11840
Q9SRZ6_ARATH	Q21032_CAEEL	ARATH	CAEEL	Between-spec. outparalogs	CAEEL	36.92	66.8	1407.80	n.a.	n.a.	-0.11840	-0.11840
Q9ZQ31_ARATH	Q22146_CAEEL	ARATH	CAEEL	Between-spec. outparalogs	CAEEL	142.00	21.9	1407.80	0.33647	0.44485	0.07499	0.28544
Q9LUI6_ARATH	Q22146_CAEEL	ARATH	CAEEL	Between-spec. outparalogs	CAEEL	142.00	20.7	1407.80	n.a.	0.44485	n.a.	0.44485
Q9FGB1_ARATH	Q22146_CAEEL	ARATH	CAEEL	Between-spec. outparalogs	CAEEL	136.00	23.0	1407.80	n.a.	0.44485	n.a.	0.44485
DMC1_ARATH	Q95Q25_CAEEL	ARATH	CAEEL	Between-spec. outparalogs	CAEEL	69.00	43.3	1407.80	n.a.	n.a.	0.19875	0.19875
Q9M9H7_ARATH	O17754_CAEEL	ARATH	CAEEL	Between-spec. outparalogs	CAEEL	100.00	29.5	1407.80	n.a.	n.a.	0.02494	0.02494
G6PD3_ARATH	G6PD_CAEEL	ARATH	CAEEL	Between-spec. outparalogs	CAEEL	77.00	37.6	1407.80	n.a.	n.a.	-0.11840	-0.11840
G6PD1_ARATH	G6PD_CAEEL	ARATH	CAEEL	Between-spec. outparalogs	CAEEL	75.00	40.6	1407.80	n.a.	n.a.	-0.11840	-0.11840
Q8GWJ5_ARATH	O45605_CAEEL	ARATH	CAEEL	Between-spec. outparalogs	CAEEL	160.00	22.6	1407.80	n.a.	n.a.	0.27958	0.27958
SC24A_ARATH	Q19371_CAEEL	ARATH	CAEEL	Between-spec. outparalogs	CAEEL	144.00	27.4	1407.80	n.a.	n.a.	0.06540	0.06540
14310_ARATH	14331_CAEEL	ARATH	CAEEL	Between-spec. outparalogs	CAEEL	44.02	58.5	1407.80	n.a.	0.27970	0.02840	0.15405
14334_ARATH	14331_CAEEL	ARATH	CAEEL	Between-spec. outparalogs	CAEEL	44.02	58.4	1407.80	n.a.	0.22482	0.03574	0.13028
14332_ARATH	14331_CAEEL	ARATH	CAEEL	Between-spec. outparalogs	CAEEL	40.32	61.4	1407.80	n.a.	0.30476	0.03574	0.17025
NP_001031533.1	14331_CAEEL	ARATH	CAEEL	Between-spec. outparalogs	CAEEL	44.02	54.8	1407.80	n.a.	0.51452	n.a.	0.51452
14337_ARATH	14331_CAEEL	ARATH	CAEEL	Between-spec. outparalogs	CAEEL	43.06	60.0	1407.80	n.a.	0.35370	n.a.	0.35370
14331_ARATH	14331_CAEEL	ARATH	CAEEL	Between-spec. outparalogs	CAEEL	40.32	57.1	1407.80	n.a.	0.35921	-0.11840	0.12040
14336_ARATH	14331_CAEEL	ARATH	CAEEL	Between-spec. outparalogs	CAEEL	37.74	60.2	1407.80	n.a.	0.46030	0.02173	0.24101
14335_ARATH	14331_CAEEL	ARATH	CAEEL	Between-spec. outparalogs	CAEEL	43.06	56.7	1407.80	n.a.	0.28309	-0.11840	0.08234
14333_ARATH	14331_CAEEL	ARATH	CAEEL	Between-spec. outparalogs	CAEEL	38.58	61.5	1407.80	n.a.	0.32685	n.a.	0.32685
14338_ARATH	14331_CAEEL	ARATH	CAEEL	Between-spec. outparalogs	CAEEL	41.21	60.3	1407.80	n.a.	0.50633	0.03574	0.27104
AB4B_ARATH	MDR1_CAEEL	ARATH	CAEEL	Between-spec. outparalogs	CAEEL	102.00	37.4	1407.80	n.a.	n.a.	0.20942	0.20942
FAD3C_ARATH	Q9NEQ0_CAEEL	ARATH	CAEEL	Between-spec. outparalogs	CAEEL	133.00	26.7	1407.80	0.88950	n.a.	0.50927	0.69938
FAD6E_ARATH	Q9XUB8_CAEEL	ARATH	CAEEL	Between-spec. outparalogs	CAEEL	116.00	30.9	1407.80	0.72289	n.a.	n.a.	0.72289
BON1_ARATH	NRA1_CAEEL	ARATH	CAEEL	Between-spec. outparalogs	CAEEL	100.00	30.6	1407.80	n.a.	n.a.	-0.11840	-0.11840
C83A1_ARATH	O16671_CAEEL	ARATH	CAEEL	Between-spec. outparalogs	CAEEL	178.00	23.3	1407.80	n.a.	n.a.	-0.11840	-0.11840
F3PH_ARATH	O16671_CAEEL	ARATH	CAEEL	Between-spec. outparalogs	CAEEL	172.00	23.6	1407.80	n.a.	n.a.	-0.11840	-0.11840
THAD_ARATH	O16671_CAEEL	ARATH	CAEEL	Between-spec. outparalogs	CAEEL	170.00	22.6	1407.80	n.a.	n.a.	-0.11840	-0.11840
C98A3_ARATH	AAG24100.1	ARATH	CAEEL	Between-spec. outparalogs	CAEEL	172.00	23.5	1407.80	n.a.	n.a.	-0.11840	-0.11840
C83A1_ARATH	AAG24100.1	ARATH	CAEEL	Between-spec. outparalogs	CAEEL	173.00	24.7	1407.80	n.a.	n.a.	-0.11840	-0.11840
Q9SZT7_ARATH	AAG24100.1	ARATH	CAEEL	Between-spec. outparalogs	CAEEL	173.00	22.1	1407.80	n.a.	n.a.	-0.11840	-0.11840
F3PH_ARATH	AAG24100.1	ARATH	CAEEL	Between-spec. outparalogs	CAEEL	172.00	22.6	1407.80	n.a.	n.a.	-0.11840	-0.11840
PHSH_ARATH	Q9N5U1_CAEEL	ARATH	CAEEL	Between-spec. outparalogs	CAEEL	80.00	43.7	1407.80	n.a.	n.a.	-0.11840	-0.11840
THAD_ARATH	O44649_CAEEL	ARATH	CAEEL	Between-spec. outparalogs	CAEEL	189.00	20.1	1407.80	n.a.	n.a.	-0.11840	-0.11840
TCMO_ARATH	Q2MGF1_CAEEL	ARATH	CAEEL	Between-spec. outparalogs	CAEEL	180.00	23.6	1407.80	n.a.	n.a.	0.03303	0.03303
NP_180635.2	Q2MGF1_CAEEL	ARATH	CAEEL	Between-spec. outparalogs	CAEEL	177.00	21.1	1407.80	n.a.	n.a.	-0.11840	-0.11840
C83A1_ARATH	Q2MGF1_CAEEL	ARATH	CAEEL	Between-spec. outparalogs	CAEEL	174.00	24.2	1407.80	n.a.	n.a.	-0.11840	-0.11840
C84A1_ARATH	Q2MGF1_CAEEL	ARATH	CAEEL	Between-spec. outparalogs	CAEEL	188.00	21.0	1407.80	n.a.	n.a.	-0.11840	-0.11840
TCMO_ARATH	Q9N5I1_CAEEL	ARATH	CAEEL	Between-spec. outparalogs	CAEEL	189.00	22.4	1407.80	n.a.	n.a.	0.00858	0.00858
Q9SZT7_ARATH	Q9N5I1_CAEEL	ARATH	CAEEL	Between-spec. outparalogs	CAEEL	176.00	22.8	1407.80	n.a.	n.a.	0.08010	0.08010
Q9LMX7_ARATH	O16220_CAEEL	ARATH	CAEEL	Between-spec. outparalogs	CAEEL	181.00	20.1	1407.80	n.a.	n.a.	-0.11840	-0.11840
TCMO_ARATH	O16220_CAEEL	ARATH	CAEEL	Between-spec. outparalogs	CAEEL	184.00	20.7	1407.80	n.a.	n.a.	0.02268	0.02268
Q9SZT7_ARATH	O16220_CAEEL	ARATH	CAEEL	Between-spec. outparalogs	CAEEL	175.00	21.7	1407.80	n.a.	n.a.	0.17935	0.17935
Q8GUM2_ARATH	HSP7F_CAEEL	ARATH	CAEEL	Between-spec. outparalogs	CAEEL	34.57	60.1	1407.80	n.a.	0.28415	-0.11840	0.08287
NCB5R_ARATH	O16521_CAEEL	ARATH	CAEEL	Between-spec. outparalogs	CAEEL	85.00	32.0	1407.80	n.a.	n.a.	-0.11840	-0.11840
NCB5R_ARATH	O16522_CAEEL	ARATH	CAEEL	Between-spec. outparalogs	CAEEL	94.00	32.4	1407.80	n.a.	n.a.	-0.11840	-0.11840
Q9M884_ARATH	O16315_CAEEL	ARATH	CAEEL	Between-spec. outparalogs	CAEEL	130.00	27.8	1407.80	n.a.	n.a.	0.44611	0.44611
C83A1_ARATH	O02628_CAEEL	ARATH	CAEEL	Between-spec. outparalogs	CAEEL	166.00	22.6	1407.80	n.a.	n.a.	-0.11840	-0.11840
Q9LZI8_ARATH	O16466_CAEEL	ARATH	CAEEL	Between-spec. outparalogs	CAEEL	143.00	20.9	1407.80	n.a.	n.a.	0.26072	0.26072
SUT21_ARATH	Q23454_CAEEL	ARATH	CAEEL	Between-spec. outparalogs	CAEEL	149.00	24.1	1407.80	n.a.	n.a.	-0.11840	-0.11840
TIP31_ARATH	Q20243_CAEEL	ARATH	CAEEL	Between-spec. outparalogs	CAEEL	119.00	27.7	1407.80	n.a.	0.01166	n.a.	0.01166
NIP61_ARATH	Q20243_CAEEL	ARATH	CAEEL	Between-spec. outparalogs	CAEEL	121.00	26.7	1407.80	0.37149	0.66158	0.14133	0.39147
PIP28_ARATH	Q20243_CAEEL	ARATH	CAEEL	Between-spec. outparalogs	CAEEL	122.00	29.3	1407.80	n.a.	n.a.	-0.11840	-0.11840
TIP41_ARATH	Q20243_CAEEL	ARATH	CAEEL	Between-spec. outparalogs	CAEEL	116.00	26.5	1407.80	n.a.	0.06792	n.a.	0.06792
PIP23_ARATH	Q20243_CAEEL	ARATH	CAEEL	Between-spec. outparalogs	CAEEL	112.00	30.1	1407.80	0.88950	0.66158	-0.11840	0.47756
PIP26_ARATH	Q20243_CAEEL	ARATH	CAEEL	Between-spec. outparalogs	CAEEL	120.00	28.7	1407.80	n.a.	0.66158	-0.11840	0.27159
TIP21_ARATH	Q20243_CAEEL	ARATH	CAEEL	Between-spec. outparalogs	CAEEL	108.00	30.6	1407.80	0.57074	0.17359	0.67813	0.47415
TIP13_ARATH	Q20243_CAEEL	ARATH	CAEEL	Between-spec. outparalogs	CAEEL	108.00	29.1	1407.80	0.71948	n.a.	0.67813	0.69881
NIP51_ARATH	Q20243_CAEEL	ARATH	CAEEL	Between-spec. outparalogs	CAEEL	132.00	25.4	1407.80	0.56782	0.58332	0.07528	0.40881
TIP22_ARATH	Q20243_CAEEL	ARATH	CAEEL	Between-spec. outparalogs	CAEEL	111.00	29.5	1407.80	n.a.	0.22259	n.a.	0.22259
NIP11_ARATH	Q20243_CAEEL	ARATH	CAEEL	Between-spec. outparalogs	CAEEL	131.00	25.6	1407.80	0.71339	0.66158	0.13684	0.50394
PIP15_ARATH	Q20243_CAEEL	ARATH	CAEEL	Between-spec. outparalogs	CAEEL	122.00	31.0	1407.80	n.a.	0.66158	n.a.	0.66158
TIP23_ARATH	Q20243_CAEEL	ARATH	CAEEL	Between-spec. outparalogs	CAEEL	114.00	29.9	1407.80	0.34762	0.06792	n.a.	0.20777
PIP24_ARATH	Q20243_CAEEL	ARATH	CAEEL	Between-spec. outparalogs	CAEEL	122.00	30.1	1407.80	n.a.	n.a.	0.14493	0.14493
CUL1_ARATH	CAA94852.1	ARATH	CAEEL	Between-spec. outparalogs	CAEEL	142.00	24.3	1407.80	n.a.	n.a.	0.24216	0.24216
TIP41_ARATH	CAA94903.1	ARATH	CAEEL	Between-spec. outparalogs	CAEEL	136.00	22.2	1407.80	n.a.	-0.21450	n.a.	-0.21450
TIP31_ARATH	Q18352_CAEEL	ARATH	CAEEL	Between-spec. outparalogs	CAEEL	103.00	30.3	1407.80	n.a.	-0.21343	n.a.	-0.21343
TIP41_ARATH	Q18352_CAEEL	ARATH	CAEEL	Between-spec. outparalogs	CAEEL	112.00	32.6	1407.80	n.a.	-0.21321	n.a.	-0.21321
PIP22_ARATH	Q18352_CAEEL	ARATH	CAEEL	Between-spec. outparalogs	CAEEL	94.00	34.4	1407.80	0.88950	-0.20540	0.38160	0.35523
PIP23_ARATH	Q18352_CAEEL	ARATH	CAEEL	Between-spec. outparalogs	CAEEL	96.00	34.4	1407.80	0.88950	-0.20646	-0.11840	0.18821
PIP26_ARATH	Q18352_CAEEL	ARATH	CAEEL	Between-spec. outparalogs	CAEEL	104.00	32.5	1407.80	n.a.	-0.20646	-0.11840	-0.16243
PIP12_ARATH	Q18352_CAEEL	ARATH	CAEEL	Between-spec. outparalogs	CAEEL	98.00	32.4	1407.80	0.88950	-0.20713	0.38160	0.35466
TIP21_ARATH	Q18352_CAEEL	ARATH	CAEEL	Between-spec. outparalogs	CAEEL	95.00	35.1	1407.80	0.57074	-0.20923	0.67813	0.34655
PIP21_ARATH	Q18352_CAEEL	ARATH	CAEEL	Between-spec. outparalogs	CAEEL	108.00	32.1	1407.80	0.55617	-0.20608	0.36060	0.23689
PIP11_ARATH	Q18352_CAEEL	ARATH	CAEEL	Between-spec. outparalogs	CAEEL	100.00	31.8	1407.80	0.88950	-0.20768	0.54827	0.41003
TIP22_ARATH	Q18352_CAEEL	ARATH	CAEEL	Between-spec. outparalogs	CAEEL	104.00	34.6	1407.80	n.a.	-0.20821	n.a.	-0.20821
TIP23_ARATH	Q18352_CAEEL	ARATH	CAEEL	Between-spec. outparalogs	CAEEL	101.00	35.3	1407.80	0.34762	-0.21321	n.a.	0.06721
Q9ZW18_ARATH	Q18946_CAEEL	ARATH	CAEEL	Between-spec. outparalogs	CAEEL	124.00	29.5	1407.80	n.a.	n.a.	0.88093	0.88093
NP_001031788.1	ADH1_CAEEL	ARATH	CAEEL	Between-spec. outparalogs	CAEEL	165.00	25.0	1407.80	n.a.	n.a.	-0.11840	-0.11840
CADH6_ARATH	ADH1_CAEEL	ARATH	CAEEL	Between-spec. outparalogs	CAEEL	147.00	26.3	1407.80	n.a.	n.a.	-0.11840	-0.11840
CADH8_ARATH	ADH1_CAEEL	ARATH	CAEEL	Between-spec. outparalogs	CAEEL	149.00	27.2	1407.80	n.a.	n.a.	-0.11840	-0.11840
CADH6_ARATH	ADH2_CAEEL	ARATH	CAEEL	Between-spec. outparalogs	CAEEL	139.00	28.0	1407.80	n.a.	n.a.	-0.11840	-0.11840
CADH7_ARATH	ADH2_CAEEL	ARATH	CAEEL	Between-spec. outparalogs	CAEEL	145.00	26.5	1407.80	n.a.	n.a.	-0.11840	-0.11840
CADH8_ARATH	ADH2_CAEEL	ARATH	CAEEL	Between-spec. outparalogs	CAEEL	142.00	26.9	1407.80	n.a.	n.a.	-0.11840	-0.11840
Q8RX86_ARATH	Q21801_CAEEL	ARATH	CAEEL	Between-spec. outparalogs	CAEEL	101.00	33.0	1407.80	n.a.	n.a.	-0.11840	-0.11840
H3L2_ARATH	H33L2_CAEEL	ARATH	CAEEL	Between-spec. outparalogs	CAEEL	12.86	82.3	1407.80	n.a.	n.a.	-0.11840	-0.11840
Q9SXC0_ARATH	P91997_CAEEL	ARATH	CAEEL	Between-spec. outparalogs	CAEEL	115.00	28.8	1407.80	n.a.	n.a.	-0.11840	-0.11840
Q9SJV2_ARATH	P91997_CAEEL	ARATH	CAEEL	Between-spec. outparalogs	CAEEL	118.00	29.1	1407.80	n.a.	n.a.	-0.11840	-0.11840
Q9FJ35_ARATH	P92021_CAEEL	ARATH	CAEEL	Between-spec. outparalogs	CAEEL	174.00	17.0	1407.80	n.a.	-0.00028	n.a.	-0.00028
C71B2_ARATH	O02651_CAEEL	ARATH	CAEEL	Between-spec. outparalogs	CAEEL	179.00	22.5	1407.80	n.a.	n.a.	0.14254	0.14254
NP_180633.2	O02651_CAEEL	ARATH	CAEEL	Between-spec. outparalogs	CAEEL	179.00	22.3	1407.80	n.a.	n.a.	0.19958	0.19958
NP_180635.2	O02651_CAEEL	ARATH	CAEEL	Between-spec. outparalogs	CAEEL	173.00	22.3	1407.80	n.a.	n.a.	0.13033	0.13033
NP_568153.1	O02651_CAEEL	ARATH	CAEEL	Between-spec. outparalogs	CAEEL	183.00	18.5	1407.80	n.a.	n.a.	-0.11840	-0.11840
THAD_ARATH	O02651_CAEEL	ARATH	CAEEL	Between-spec. outparalogs	CAEEL	178.00	20.8	1407.80	n.a.	n.a.	-0.11840	-0.11840
HDA19_ARATH	HDA1_CAEEL	ARATH	CAEEL	Between-spec. outparalogs	CAEEL	48.00	51.0	1407.80	0.88950	0.42726	0.25252	0.52309
HDA6_ARATH	HDA1_CAEEL	ARATH	CAEEL	Between-spec. outparalogs	CAEEL	48.00	52.5	1407.80	n.a.	0.38043	0.35266	0.36654
Q9SHG5_ARATH	Q9U1R5_CAEEL	ARATH	CAEEL	Between-spec. outparalogs	CAEEL	154.00	21.2	1407.80	n.a.	n.a.	0.27932	0.27932
NIP51_ARATH	Q7Z137_CAEEL	ARATH	CAEEL	Between-spec. outparalogs	CAEEL	160.00	19.5	1407.80	n.a.	-0.21172	n.a.	-0.21172
NIP11_ARATH	Q7Z137_CAEEL	ARATH	CAEEL	Between-spec. outparalogs	CAEEL	146.00	23.2	1407.80	n.a.	-0.20967	n.a.	-0.20967
Q9SQY6_ARATH	Q27523_CAEEL	ARATH	CAEEL	Between-spec. outparalogs	CAEEL	181.00	19.0	1407.80	n.a.	n.a.	-0.02853	-0.02853
Q9SZT7_ARATH	Q27523_CAEEL	ARATH	CAEEL	Between-spec. outparalogs	CAEEL	161.00	21.6	1407.80	n.a.	-0.08296	-0.11840	-0.10068
F3PH_ARATH	Q27523_CAEEL	ARATH	CAEEL	Between-spec. outparalogs	CAEEL	166.00	21.6	1407.80	n.a.	n.a.	-0.11840	-0.11840
Q9SJV2_ARATH	P91020_CAEEL	ARATH	CAEEL	Between-spec. outparalogs	CAEEL	108.00	32.5	1407.80	n.a.	n.a.	0.11284	0.11284
AKRC8_ARATH	P91020_CAEEL	ARATH	CAEEL	Between-spec. outparalogs	CAEEL	101.00	34.3	1407.80	n.a.	n.a.	0.16934	0.16934
AKRC9_ARATH	P91020_CAEEL	ARATH	CAEEL	Between-spec. outparalogs	CAEEL	94.00	38.0	1407.80	n.a.	n.a.	0.15752	0.15752
AKRCB_ARATH	P91020_CAEEL	ARATH	CAEEL	Between-spec. outparalogs	CAEEL	100.00	35.4	1407.80	n.a.	n.a.	0.11284	0.11284
Q9FX43_ARATH	Q21307_CAEEL	ARATH	CAEEL	Between-spec. outparalogs	CAEEL	132.00	26.5	1407.80	0.63222	n.a.	0.36165	0.49694
Q9LPQ3_ARATH	Q95YI9_CAEEL	ARATH	CAEEL	Between-spec. outparalogs	CAEEL	124.00	29.2	1407.80	n.a.	n.a.	0.57318	0.57318
Q9FX43_ARATH	Q95YI9_CAEEL	ARATH	CAEEL	Between-spec. outparalogs	CAEEL	123.00	28.6	1407.80	n.a.	n.a.	0.18377	0.18377
M2K2_ARATH	Q95YI9_CAEEL	ARATH	CAEEL	Between-spec. outparalogs	CAEEL	111.00	28.4	1407.80	n.a.	n.a.	0.52103	0.52103
Q9FX43_ARATH	MKK4_CAEEL	ARATH	CAEEL	Between-spec. outparalogs	CAEEL	120.00	25.3	1407.80	-0.11050	n.a.	0.39500	0.14225
14310_ARATH	14332_CAEEL	ARATH	CAEEL	Between-spec. outparalogs	CAEEL	44.02	59.4	1407.80	n.a.	0.08239	0.06088	0.07163
14334_ARATH	14332_CAEEL	ARATH	CAEEL	Between-spec. outparalogs	CAEEL	43.06	58.0	1407.80	n.a.	-0.19726	0.02453	-0.08637
14332_ARATH	14332_CAEEL	ARATH	CAEEL	Between-spec. outparalogs	CAEEL	42.13	61.8	1407.80	n.a.	0.05002	0.02453	0.03727
NP_001031533.1	14332_CAEEL	ARATH	CAEEL	Between-spec. outparalogs	CAEEL	44.02	56.2	1407.80	n.a.	0.37591	n.a.	0.37591
14337_ARATH	14332_CAEEL	ARATH	CAEEL	Between-spec. outparalogs	CAEEL	40.32	59.5	1407.80	n.a.	0.17488	n.a.	0.17488
14331_ARATH	14332_CAEEL	ARATH	CAEEL	Between-spec. outparalogs	CAEEL	41.21	58.7	1407.80	n.a.	0.23486	-0.03289	0.10099
14336_ARATH	14332_CAEEL	ARATH	CAEEL	Between-spec. outparalogs	CAEEL	40.32	59.9	1407.80	n.a.	0.24798	0.08113	0.16455
14335_ARATH	14332_CAEEL	ARATH	CAEEL	Between-spec. outparalogs	CAEEL	39.44	59.0	1407.80	n.a.	0.02499	-0.03289	-0.00395
14333_ARATH	14332_CAEEL	ARATH	CAEEL	Between-spec. outparalogs	CAEEL	36.92	63.1	1407.80	n.a.	0.11906	n.a.	0.11906
14338_ARATH	14332_CAEEL	ARATH	CAEEL	Between-spec. outparalogs	CAEEL	41.21	58.6	1407.80	n.a.	0.43176	0.02453	0.22814
Q9FXA2_ARATH	Q19579_CAEEL	ARATH	CAEEL	Between-spec. outparalogs	CAEEL	68.00	40.6	1407.80	n.a.	n.a.	-0.11840	-0.11840
TDT_ARATH	NAD1_CAEEL	ARATH	CAEEL	Between-spec. outparalogs	CAEEL	122.00	27.8	1407.80	0.83206	n.a.	n.a.	0.83206
NHX3_ARATH	Q8T5S2_CAEEL	ARATH	CAEEL	Between-spec. outparalogs	CAEEL	139.00	22.4	1407.80	n.a.	n.a.	-0.11840	-0.11840
KPK2_ARATH	SGK1_CAEEL	ARATH	CAEEL	Between-spec. outparalogs	CAEEL	94.00	32.0	1407.80	0.88335	n.a.	0.06654	0.47494
KPK1_ARATH	SGK1_CAEEL	ARATH	CAEEL	Between-spec. outparalogs	CAEEL	94.00	32.4	1407.80	0.85048	n.a.	0.07535	0.46291
RAD2A_ARATH	O01803_CAEEL	ARATH	CAEEL	Between-spec. outparalogs	CAEEL	64.00	43.2	1407.80	n.a.	n.a.	0.10406	0.10406
RAG3E_ARATH	O01803_CAEEL	ARATH	CAEEL	Between-spec. outparalogs	CAEEL	104.00	33.9	1407.80	n.a.	n.a.	-0.11840	-0.11840
RAC1_ARATH	O01803_CAEEL	ARATH	CAEEL	Between-spec. outparalogs	CAEEL	119.00	28.7	1407.80	n.a.	n.a.	0.02231	0.02231
RAA5C_ARATH	O01803_CAEEL	ARATH	CAEEL	Between-spec. outparalogs	CAEEL	48.00	51.1	1407.80	n.a.	n.a.	-0.11840	-0.11840
RAH1B_ARATH	O01803_CAEEL	ARATH	CAEEL	Between-spec. outparalogs	CAEEL	96.00	29.8	1407.80	n.a.	n.a.	0.08477	0.08477
RAA4D_ARATH	O01803_CAEEL	ARATH	CAEEL	Between-spec. outparalogs	CAEEL	39.44	57.2	1407.80	n.a.	n.a.	0.38123	0.38123
RAE1C_ARATH	O01803_CAEEL	ARATH	CAEEL	Between-spec. outparalogs	CAEEL	80.00	40.4	1407.80	n.a.	n.a.	0.01690	0.01690
RAC11_ARATH	O01803_CAEEL	ARATH	CAEEL	Between-spec. outparalogs	CAEEL	110.00	30.0	1407.80	n.a.	n.a.	0.35845	0.35845
RABF1_ARATH	O01803_CAEEL	ARATH	CAEEL	Between-spec. outparalogs	CAEEL	77.00	35.0	1407.80	n.a.	n.a.	0.10533	0.10533
RAA4B_ARATH	O01803_CAEEL	ARATH	CAEEL	Between-spec. outparalogs	CAEEL	38.58	53.4	1407.80	n.a.	n.a.	0.11785	0.11785
RAN1_ARATH	O01803_CAEEL	ARATH	CAEEL	Between-spec. outparalogs	CAEEL	127.00	26.3	1407.80	n.a.	n.a.	-0.11840	-0.11840
RAN2_ARATH	O01803_CAEEL	ARATH	CAEEL	Between-spec. outparalogs	CAEEL	127.00	25.9	1407.80	n.a.	n.a.	-0.11840	-0.11840
TRNH1_ARATH	O61709_CAEEL	ARATH	CAEEL	Between-spec. outparalogs	CAEEL	159.00	26.7	1407.80	n.a.	n.a.	-0.11840	-0.11840
ABA2_ARATH	O61709_CAEEL	ARATH	CAEEL	Between-spec. outparalogs	CAEEL	168.00	23.2	1407.80	n.a.	n.a.	-0.11840	-0.11840
Q9ZW18_ARATH	O61709_CAEEL	ARATH	CAEEL	Between-spec. outparalogs	CAEEL	157.00	25.4	1407.80	n.a.	n.a.	0.21715	0.21715
Q9LX78_ARATH	O61709_CAEEL	ARATH	CAEEL	Between-spec. outparalogs	CAEEL	169.00	21.7	1407.80	n.a.	n.a.	-0.11840	-0.11840
Q9S9W2_ARATH	O61709_CAEEL	ARATH	CAEEL	Between-spec. outparalogs	CAEEL	139.00	27.8	1407.80	n.a.	n.a.	0.05535	0.05535
Q9SVQ9_ARATH	O61709_CAEEL	ARATH	CAEEL	Between-spec. outparalogs	CAEEL	193.00	18.8	1407.80	n.a.	n.a.	-0.11840	-0.11840
AB28B_ARATH	Q9TZD9_CAEEL	ARATH	CAEEL	Between-spec. outparalogs	CAEEL	117.00	23.6	1407.80	n.a.	0.02770	n.a.	0.02770
AGO6_ARATH	Q9GZG4_CAEEL	ARATH	CAEEL	Between-spec. outparalogs	CAEEL	218.00	17.4	1407.80	n.a.	n.a.	-0.11840	-0.11840
RH47_ARATH	Q9BL61_CAEEL	ARATH	CAEEL	Between-spec. outparalogs	CAEEL	126.00	22.8	1407.80	n.a.	n.a.	0.03002	0.03002
RH36_ARATH	Q9BL61_CAEEL	ARATH	CAEEL	Between-spec. outparalogs	CAEEL	124.00	26.5	1407.80	n.a.	n.a.	0.26543	0.26543
IF4A2_ARATH	Q9BL61_CAEEL	ARATH	CAEEL	Between-spec. outparalogs	CAEEL	43.06	60.9	1407.80	n.a.	n.a.	-0.01388	-0.01388
NP_001030693.1	Q9BL61_CAEEL	ARATH	CAEEL	Between-spec. outparalogs	CAEEL	40.32	57.4	1407.80	n.a.	n.a.	-0.01388	-0.01388
RH38_ARATH	Q9BL61_CAEEL	ARATH	CAEEL	Between-spec. outparalogs	CAEEL	110.00	29.2	1407.80	n.a.	n.a.	0.03380	0.03380
RH8_ARATH	Q9BL61_CAEEL	ARATH	CAEEL	Between-spec. outparalogs	CAEEL	99.00	31.0	1407.80	n.a.	n.a.	0.06562	0.06562
RH25_ARATH	Q9BL61_CAEEL	ARATH	CAEEL	Between-spec. outparalogs	CAEEL	137.00	20.5	1407.80	n.a.	n.a.	0.05138	0.05138
NP_568245.1	Q9BL61_CAEEL	ARATH	CAEEL	Between-spec. outparalogs	CAEEL	107.00	33.6	1407.80	n.a.	n.a.	-0.01388	-0.01388
GPA1_ARATH	GPA16_CAEEL	ARATH	CAEEL	Between-spec. outparalogs	CAEEL	108.00	33.9	1407.80	n.a.	0.04608	0.09613	0.07110
AB26B_ARATH	Q9BL17_CAEEL	ARATH	CAEEL	Between-spec. outparalogs	CAEEL	107.00	30.8	1407.80	n.a.	0.15266	n.a.	0.15266
AB29B_ARATH	Q9BL17_CAEEL	ARATH	CAEEL	Between-spec. outparalogs	CAEEL	127.00	28.4	1407.80	n.a.	0.12255	n.a.	0.12255
SUMO3_ARATH	SUMO_CAEEL	ARATH	CAEEL	Between-spec. outparalogs	CAEEL	115.00	29.7	1407.80	n.a.	n.a.	-0.08383	-0.08383
CKS1_ARATH	Q95XM4_CAEEL	ARATH	CAEEL	Between-spec. outparalogs	CAEEL	64.00	39.8	1407.80	n.a.	n.a.	0.43778	0.43778
PP2A5_ARATH	AAY43986.1	ARATH	CAEEL	Between-spec. outparalogs	CAEEL	105.00	33.7	1407.80	n.a.	n.a.	-0.11840	-0.11840
PP11_ARATH	AAY43986.1	ARATH	CAEEL	Between-spec. outparalogs	CAEEL	73.00	45.4	1407.80	n.a.	n.a.	-0.11840	-0.11840
FYPP3_ARATH	AAY43986.1	ARATH	CAEEL	Between-spec. outparalogs	CAEEL	106.00	33.9	1407.80	n.a.	n.a.	-0.11840	-0.11840
GPA1_ARATH	Q17386_CAEEL	ARATH	CAEEL	Between-spec. outparalogs	CAEEL	112.00	33.7	1407.80	n.a.	0.19549	0.33448	0.26499
RLA22_ARATH	RLA1_CAEEL	ARATH	CAEEL	Between-spec. outparalogs	CAEEL	82.00	39.3	1407.80	n.a.	n.a.	-0.11840	-0.11840
MPK11_ARATH	Q9Y0G1_CAEEL	ARATH	CAEEL	Between-spec. outparalogs	CAEEL	92.00	29.0	1407.80	n.a.	n.a.	-0.11840	-0.11840
CKB22_ARATH	Q9Y0G1_CAEEL	ARATH	CAEEL	Between-spec. outparalogs	CAEEL	109.00	32.5	1407.80	n.a.	n.a.	-0.01872	-0.01872
KSG4_ARATH	Q9Y0G1_CAEEL	ARATH	CAEEL	Between-spec. outparalogs	CAEEL	112.00	27.8	1407.80	n.a.	n.a.	-0.11840	-0.11840
MPK2_ARATH	Q9Y0G1_CAEEL	ARATH	CAEEL	Between-spec. outparalogs	CAEEL	104.00	32.8	1407.80	n.a.	n.a.	0.16460	0.16460
Q9FX43_ARATH	Q9Y0G1_CAEEL	ARATH	CAEEL	Between-spec. outparalogs	CAEEL	169.00	16.7	1407.80	n.a.	n.a.	0.13805	0.13805
CKB21_ARATH	Q9Y0G1_CAEEL	ARATH	CAEEL	Between-spec. outparalogs	CAEEL	98.00	33.2	1407.80	n.a.	n.a.	0.05389	0.05389
MPK7_ARATH	Q9Y0G1_CAEEL	ARATH	CAEEL	Between-spec. outparalogs	CAEEL	105.00	33.2	1407.80	n.a.	n.a.	-0.11840	-0.11840
AUR2_ARATH	Q9Y0G1_CAEEL	ARATH	CAEEL	Between-spec. outparalogs	CAEEL	190.00	17.3	1407.80	n.a.	n.a.	0.12331	0.12331
MPK6_ARATH	Q9Y0G1_CAEEL	ARATH	CAEEL	Between-spec. outparalogs	CAEEL	110.00	27.9	1407.80	n.a.	n.a.	0.03279	0.03279
AUR3_ARATH	Q9Y0G1_CAEEL	ARATH	CAEEL	Between-spec. outparalogs	CAEEL	169.00	21.8	1407.80	n.a.	n.a.	0.12331	0.12331
MPK12_ARATH	Q9Y0G1_CAEEL	ARATH	CAEEL	Between-spec. outparalogs	CAEEL	116.00	29.5	1407.80	n.a.	n.a.	-0.11840	-0.11840
PPCK2_ARATH	Q9Y0G1_CAEEL	ARATH	CAEEL	Between-spec. outparalogs	CAEEL	160.00	22.4	1407.80	n.a.	n.a.	0.02081	0.02081
MPK3_ARATH	Q9Y0G1_CAEEL	ARATH	CAEEL	Between-spec. outparalogs	CAEEL	108.00	31.2	1407.80	n.a.	n.a.	0.04215	0.04215
CDKA1_ARATH	Q9Y0G1_CAEEL	ARATH	CAEEL	Between-spec. outparalogs	CAEEL	91.00	38.3	1407.80	n.a.	n.a.	0.31825	0.31825
CKB11_ARATH	Q9Y0G1_CAEEL	ARATH	CAEEL	Between-spec. outparalogs	CAEEL	114.00	32.0	1407.80	n.a.	n.a.	0.30842	0.30842
MPK4_ARATH	Q9Y0G1_CAEEL	ARATH	CAEEL	Between-spec. outparalogs	CAEEL	111.00	30.8	1407.80	n.a.	n.a.	-0.01651	-0.01651
AFC2_ARATH	Q9Y0G1_CAEEL	ARATH	CAEEL	Between-spec. outparalogs	CAEEL	152.00	17.3	1407.80	n.a.	n.a.	0.25109	0.25109
CDKF1_ARATH	Q9Y0G1_CAEEL	ARATH	CAEEL	Between-spec. outparalogs	CAEEL	134.00	22.7	1407.80	n.a.	n.a.	0.22526	0.22526
AUR1_ARATH	Q9Y0G1_CAEEL	ARATH	CAEEL	Between-spec. outparalogs	CAEEL	191.00	17.3	1407.80	n.a.	n.a.	0.12331	0.12331
KSG5_ARATH	Q9Y0G1_CAEEL	ARATH	CAEEL	Between-spec. outparalogs	CAEEL	114.00	26.1	1407.80	n.a.	n.a.	-0.11840	-0.11840
SYCP1_ARATH	Q95XR6_CAEEL	ARATH	CAEEL	Between-spec. outparalogs	CAEEL	227.00	11.5	1407.80	n.a.	n.a.	-0.11840	-0.11840
SYCP2_ARATH	Q95XR6_CAEEL	ARATH	CAEEL	Between-spec. outparalogs	CAEEL	229.00	13.9	1407.80	n.a.	n.a.	-0.11840	-0.11840
NP_176892.1	Q95XR6_CAEEL	ARATH	CAEEL	Between-spec. outparalogs	CAEEL	235.00	10.2	1407.80	n.a.	n.a.	-0.11840	-0.11840
Q8S8J6_ARATH	EPG2_CAEEL	ARATH	CAEEL	Between-spec. outparalogs	CAEEL	250.00	11.9	1407.80	n.a.	n.a.	-0.11840	-0.11840
AB27B_ARATH	AAQ06433.1	ARATH	CAEEL	Between-spec. outparalogs	CAEEL	134.00	26.7	1407.80	n.a.	n.a.	-0.11840	-0.11840
Q9FJ47_ARATH	O01850_CAEEL	ARATH	CAEEL	Between-spec. outparalogs	CAEEL	174.00	18.8	1407.80	n.a.	-0.22210	0.06294	-0.07958
ARP4_ARATH	ARP3_CAEEL	ARATH	CAEEL	Between-spec. outparalogs	CAEEL	146.00	26.1	1407.80	n.a.	-0.21189	0.13330	-0.03930
ACT11_ARATH	ARP3_CAEEL	ARATH	CAEEL	Between-spec. outparalogs	CAEEL	97.00	35.0	1407.80	n.a.	-0.21127	n.a.	-0.21127
ACT2_ARATH	ARP3_CAEEL	ARATH	CAEEL	Between-spec. outparalogs	CAEEL	100.00	35.0	1407.80	n.a.	-0.21121	0.22692	0.00786
ARP2_ARATH	ARP3_CAEEL	ARATH	CAEEL	Between-spec. outparalogs	CAEEL	115.00	31.2	1407.80	n.a.	n.a.	0.47844	0.47844
ARP6_ARATH	ARP3_CAEEL	ARATH	CAEEL	Between-spec. outparalogs	CAEEL	148.00	25.4	1407.80	n.a.	-0.21280	0.07592	-0.06844
F1LIM1_ARATH	ARP3_CAEEL	ARATH	CAEEL	Between-spec. outparalogs	CAEEL	97.00	35.2	1407.80	n.a.	-0.21138	0.37089	0.07975
ARP7_ARATH	ARP3_CAEEL	ARATH	CAEEL	Between-spec. outparalogs	CAEEL	167.00	23.8	1407.80	n.a.	-0.21121	0.37727	0.08303
ACT7_ARATH	ARP3_CAEEL	ARATH	CAEEL	Between-spec. outparalogs	CAEEL	98.00	36.2	1407.80	n.a.	-0.21194	0.24158	0.01482
ACT4_ARATH	ARP3_CAEEL	ARATH	CAEEL	Between-spec. outparalogs	CAEEL	98.00	35.0	1407.80	n.a.	-0.21212	n.a.	-0.21212
RH9_ARATH	Q65XX1_CAEEL	ARATH	CAEEL	Between-spec. outparalogs	CAEEL	124.00	30.3	1407.80	n.a.	0.48790	-0.11840	0.18475
RH53_ARATH	Q65XX1_CAEEL	ARATH	CAEEL	Between-spec. outparalogs	CAEEL	114.00	29.8	1407.80	n.a.	0.24450	-0.11840	0.06305
RH38_ARATH	Q65XX1_CAEEL	ARATH	CAEEL	Between-spec. outparalogs	CAEEL	166.00	17.4	1407.80	n.a.	-0.13283	-0.11840	-0.12561
RH8_ARATH	Q65XX1_CAEEL	ARATH	CAEEL	Between-spec. outparalogs	CAEEL	149.00	20.1	1407.80	n.a.	n.a.	0.09569	0.09569
KSG9_ARATH	O61847_CAEEL	ARATH	CAEEL	Between-spec. outparalogs	CAEEL	138.00	23.0	1407.80	n.a.	n.a.	-0.03585	-0.03585
SRK2A_ARATH	O61847_CAEEL	ARATH	CAEEL	Between-spec. outparalogs	CAEEL	200.00	17.2	1407.80	n.a.	n.a.	-0.11840	-0.11840
CKB22_ARATH	O61847_CAEEL	ARATH	CAEEL	Between-spec. outparalogs	CAEEL	90.00	35.4	1407.80	n.a.	n.a.	0.05139	0.05139
KSG4_ARATH	O61847_CAEEL	ARATH	CAEEL	Between-spec. outparalogs	CAEEL	141.00	24.9	1407.80	n.a.	n.a.	-0.11840	-0.11840
MPK2_ARATH	O61847_CAEEL	ARATH	CAEEL	Between-spec. outparalogs	CAEEL	126.00	28.0	1407.80	n.a.	n.a.	-0.11840	-0.11840
CKB21_ARATH	O61847_CAEEL	ARATH	CAEEL	Between-spec. outparalogs	CAEEL	89.00	36.4	1407.80	n.a.	n.a.	0.03833	0.03833
MPK7_ARATH	O61847_CAEEL	ARATH	CAEEL	Between-spec. outparalogs	CAEEL	120.00	28.8	1407.80	n.a.	n.a.	-0.11840	-0.11840
CIPKB_ARATH	O61847_CAEEL	ARATH	CAEEL	Between-spec. outparalogs	CAEEL	157.00	17.2	1407.80	n.a.	n.a.	-0.11840	-0.11840
KSG6_ARATH	O61847_CAEEL	ARATH	CAEEL	Between-spec. outparalogs	CAEEL	138.00	23.8	1407.80	n.a.	n.a.	-0.02897	-0.02897
MPK6_ARATH	O61847_CAEEL	ARATH	CAEEL	Between-spec. outparalogs	CAEEL	122.00	28.0	1407.80	n.a.	n.a.	0.13354	0.13354
MPK12_ARATH	O61847_CAEEL	ARATH	CAEEL	Between-spec. outparalogs	CAEEL	117.00	28.6	1407.80	n.a.	n.a.	-0.11840	-0.11840
PPCK2_ARATH	O61847_CAEEL	ARATH	CAEEL	Between-spec. outparalogs	CAEEL	163.00	21.6	1407.80	n.a.	n.a.	-0.11840	-0.11840
KSG3_ARATH	O61847_CAEEL	ARATH	CAEEL	Between-spec. outparalogs	CAEEL	137.00	25.1	1407.80	n.a.	n.a.	0.19241	0.19241
MPK3_ARATH	O61847_CAEEL	ARATH	CAEEL	Between-spec. outparalogs	CAEEL	122.00	28.8	1407.80	n.a.	n.a.	0.13325	0.13325
CDKA1_ARATH	O61847_CAEEL	ARATH	CAEEL	Between-spec. outparalogs	CAEEL	70.00	39.4	1407.80	n.a.	n.a.	0.27891	0.27891
CKB11_ARATH	O61847_CAEEL	ARATH	CAEEL	Between-spec. outparalogs	CAEEL	89.00	35.9	1407.80	n.a.	n.a.	0.43860	0.43860
MPK4_ARATH	O61847_CAEEL	ARATH	CAEEL	Between-spec. outparalogs	CAEEL	124.00	29.4	1407.80	n.a.	n.a.	-0.08286	-0.08286
KSG7_ARATH	O61847_CAEEL	ARATH	CAEEL	Between-spec. outparalogs	CAEEL	131.00	26.1	1407.80	n.a.	n.a.	0.25449	0.25449
AFC2_ARATH	O61847_CAEEL	ARATH	CAEEL	Between-spec. outparalogs	CAEEL	165.00	19.1	1407.80	n.a.	n.a.	-0.11840	-0.11840
CDKF1_ARATH	O61847_CAEEL	ARATH	CAEEL	Between-spec. outparalogs	CAEEL	135.00	20.5	1407.80	n.a.	n.a.	0.17340	0.17340
KSG5_ARATH	O61847_CAEEL	ARATH	CAEEL	Between-spec. outparalogs	CAEEL	139.00	23.1	1407.80	n.a.	n.a.	-0.11840	-0.11840
KSG1_ARATH	O61847_CAEEL	ARATH	CAEEL	Between-spec. outparalogs	CAEEL	136.00	24.8	1407.80	n.a.	n.a.	0.19241	0.19241
FTSH5_ARATH	Q9N3T5_CAEEL	ARATH	CAEEL	Between-spec. outparalogs	CAEEL	72.00	36.6	1407.80	n.a.	n.a.	-0.03167	-0.03167
RABA3_ARATH	Q9TYS2_CAEEL	ARATH	CAEEL	Between-spec. outparalogs	CAEEL	87.00	36.6	1407.80	n.a.	0.35555	n.a.	0.35555
RAD2A_ARATH	Q9TYS2_CAEEL	ARATH	CAEEL	Between-spec. outparalogs	CAEEL	51.00	50.9	1407.80	n.a.	0.18503	0.10583	0.14543
RAA1A_ARATH	Q9TYS2_CAEEL	ARATH	CAEEL	Between-spec. outparalogs	CAEEL	80.00	39.6	1407.80	n.a.	0.24919	0.01833	0.13376
RAA2B_ARATH	Q9TYS2_CAEEL	ARATH	CAEEL	Between-spec. outparalogs	CAEEL	72.00	43.8	1407.80	n.a.	0.40946	n.a.	0.40946
RAA2A_ARATH	Q9TYS2_CAEEL	ARATH	CAEEL	Between-spec. outparalogs	CAEEL	74.00	39.6	1407.80	n.a.	0.40946	0.00775	0.20861
RAA1B_ARATH	Q9TYS2_CAEEL	ARATH	CAEEL	Between-spec. outparalogs	CAEEL	79.00	40.1	1407.80	n.a.	0.18503	n.a.	0.18503
RAC4_ARATH	Q9TYS2_CAEEL	ARATH	CAEEL	Between-spec. outparalogs	CAEEL	126.00	26.5	1407.80	n.a.	0.17366	0.22180	0.19773
RAG3B_ARATH	Q9TYS2_CAEEL	ARATH	CAEEL	Between-spec. outparalogs	CAEEL	103.00	31.2	1407.80	n.a.	0.05672	n.a.	0.05672
RAA1I_ARATH	Q9TYS2_CAEEL	ARATH	CAEEL	Between-spec. outparalogs	CAEEL	79.00	38.4	1407.80	n.a.	0.24919	n.a.	0.24919
RABC1_ARATH	Q9TYS2_CAEEL	ARATH	CAEEL	Between-spec. outparalogs	CAEEL	73.00	41.7	1407.80	n.a.	0.24919	n.a.	0.24919
RAG3E_ARATH	Q9TYS2_CAEEL	ARATH	CAEEL	Between-spec. outparalogs	CAEEL	103.00	33.0	1407.80	n.a.	0.24919	-0.11840	0.06539
RAG3D_ARATH	Q9TYS2_CAEEL	ARATH	CAEEL	Between-spec. outparalogs	CAEEL	95.00	33.5	1407.80	n.a.	0.18503	n.a.	0.18503
RAA6A_ARATH	Q9TYS2_CAEEL	ARATH	CAEEL	Between-spec. outparalogs	CAEEL	76.00	41.3	1407.80	n.a.	0.24919	n.a.	0.24919
RAC5_ARATH	Q9TYS2_CAEEL	ARATH	CAEEL	Between-spec. outparalogs	CAEEL	127.00	25.6	1407.80	n.a.	0.13576	n.a.	0.13576
RAC1_ARATH	Q9TYS2_CAEEL	ARATH	CAEEL	Between-spec. outparalogs	CAEEL	132.00	24.7	1407.80	n.a.	0.04667	0.00024	0.02345
RAH1D_ARATH	Q9TYS2_CAEEL	ARATH	CAEEL	Between-spec. outparalogs	CAEEL	88.00	36.1	1407.80	n.a.	0.06353	n.a.	0.06353
RAA5C_ARATH	Q9TYS2_CAEEL	ARATH	CAEEL	Between-spec. outparalogs	CAEEL	82.00	39.5	1407.80	n.a.	0.13210	-0.11840	0.00685
RAH1B_ARATH	Q9TYS2_CAEEL	ARATH	CAEEL	Between-spec. outparalogs	CAEEL	89.00	36.4	1407.80	n.a.	0.09463	0.24329	0.16896
RAC9_ARATH	Q9TYS2_CAEEL	ARATH	CAEEL	Between-spec. outparalogs	CAEEL	122.00	25.0	1407.80	n.a.	0.24919	n.a.	0.24919
RAA5B_ARATH	Q9TYS2_CAEEL	ARATH	CAEEL	Between-spec. outparalogs	CAEEL	73.00	43.2	1407.80	n.a.	0.24919	n.a.	0.24919
RABD1_ARATH	Q9TYS2_CAEEL	ARATH	CAEEL	Between-spec. outparalogs	CAEEL	50.00	53.5	1407.80	n.a.	0.24919	n.a.	0.24919
RAA4D_ARATH	Q9TYS2_CAEEL	ARATH	CAEEL	Between-spec. outparalogs	CAEEL	85.00	36.0	1407.80	n.a.	-0.11301	0.29381	0.09040
RAA1G_ARATH	Q9TYS2_CAEEL	ARATH	CAEEL	Between-spec. outparalogs	CAEEL	78.00	38.6	1407.80	n.a.	n.a.	-0.11840	-0.11840
RAG3C_ARATH	Q9TYS2_CAEEL	ARATH	CAEEL	Between-spec. outparalogs	CAEEL	101.00	33.9	1407.80	n.a.	0.17731	n.a.	0.17731
RAG3F_ARATH	Q9TYS2_CAEEL	ARATH	CAEEL	Between-spec. outparalogs	CAEEL	98.00	34.9	1407.80	n.a.	0.17731	n.a.	0.17731
RAA2C_ARATH	Q9TYS2_CAEEL	ARATH	CAEEL	Between-spec. outparalogs	CAEEL	72.00	43.0	1407.80	n.a.	0.40946	n.a.	0.40946
RAC8_ARATH	Q9TYS2_CAEEL	ARATH	CAEEL	Between-spec. outparalogs	CAEEL	124.00	27.2	1407.80	n.a.	0.24919	n.a.	0.24919
RAC11_ARATH	Q9TYS2_CAEEL	ARATH	CAEEL	Between-spec. outparalogs	CAEEL	130.00	24.7	1407.80	n.a.	0.03547	0.24251	0.13899
RABF1_ARATH	Q9TYS2_CAEEL	ARATH	CAEEL	Between-spec. outparalogs	CAEEL	91.00	29.1	1407.80	n.a.	0.66571	0.12086	0.39328
RAG3A_ARATH	Q9TYS2_CAEEL	ARATH	CAEEL	Between-spec. outparalogs	CAEEL	104.00	30.6	1407.80	n.a.	0.24919	n.a.	0.24919
RAB1C_ARATH	Q9TYS2_CAEEL	ARATH	CAEEL	Between-spec. outparalogs	CAEEL	75.00	44.5	1407.80	n.a.	0.18503	n.a.	0.18503
RAA1E_ARATH	Q9TYS2_CAEEL	ARATH	CAEEL	Between-spec. outparalogs	CAEEL	80.00	38.9	1407.80	n.a.	0.24919	n.a.	0.24919
RAA1D_ARATH	Q9TYS2_CAEEL	ARATH	CAEEL	Between-spec. outparalogs	CAEEL	93.00	40.0	1407.80	n.a.	0.24919	n.a.	0.24919
RAF2B_ARATH	Q9TYS2_CAEEL	ARATH	CAEEL	Between-spec. outparalogs	CAEEL	101.00	33.3	1407.80	n.a.	0.55605	n.a.	0.55605
RAC7_ARATH	Q9TYS2_CAEEL	ARATH	CAEEL	Between-spec. outparalogs	CAEEL	134.00	25.3	1407.80	n.a.	0.24919	n.a.	0.24919
RAC3_ARATH	Q9TYS2_CAEEL	ARATH	CAEEL	Between-spec. outparalogs	CAEEL	126.00	26.9	1407.80	n.a.	0.09381	n.a.	0.09381
RAB1B_ARATH	Q9TYS2_CAEEL	ARATH	CAEEL	Between-spec. outparalogs	CAEEL	76.00	39.7	1407.80	n.a.	0.12370	n.a.	0.12370
RAC6_ARATH	Q9TYS2_CAEEL	ARATH	CAEEL	Between-spec. outparalogs	CAEEL	133.00	24.7	1407.80	n.a.	0.03354	n.a.	0.03354
RAA4B_ARATH	Q9TYS2_CAEEL	ARATH	CAEEL	Between-spec. outparalogs	CAEEL	90.00	38.7	1407.80	n.a.	0.24919	0.13153	0.19036
RAC2A_ARATH	Q9TYS2_CAEEL	ARATH	CAEEL	Between-spec. outparalogs	CAEEL	76.00	41.7	1407.80	n.a.	0.01351	n.a.	0.01351
RAN1_ARATH	Q9TYS2_CAEEL	ARATH	CAEEL	Between-spec. outparalogs	CAEEL	133.00	24.6	1407.80	n.a.	0.01611	-0.11840	-0.05114
RAN2_ARATH	Q9TYS2_CAEEL	ARATH	CAEEL	Between-spec. outparalogs	CAEEL	133.00	24.6	1407.80	n.a.	0.11966	-0.11840	0.00063
RAA1C_ARATH	Q9TYS2_CAEEL	ARATH	CAEEL	Between-spec. outparalogs	CAEEL	92.00	38.3	1407.80	n.a.	0.14716	n.a.	0.14716
RAD2B_ARATH	Q9TYS2_CAEEL	ARATH	CAEEL	Between-spec. outparalogs	CAEEL	53.00	51.7	1407.80	n.a.	0.24919	n.a.	0.24919
RAA5A_ARATH	Q9TYS2_CAEEL	ARATH	CAEEL	Between-spec. outparalogs	CAEEL	79.00	40.2	1407.80	n.a.	0.24919	n.a.	0.24919
RAA2D_ARATH	Q9TYS2_CAEEL	ARATH	CAEEL	Between-spec. outparalogs	CAEEL	73.00	43.5	1407.80	n.a.	0.40946	n.a.	0.40946
RAC10_ARATH	Q9TYS2_CAEEL	ARATH	CAEEL	Between-spec. outparalogs	CAEEL	132.00	25.6	1407.80	n.a.	0.24919	n.a.	0.24919
RAH1A_ARATH	Q9TYS2_CAEEL	ARATH	CAEEL	Between-spec. outparalogs	CAEEL	95.00	35.9	1407.80	n.a.	0.06353	n.a.	0.06353
RAA4A_ARATH	Q9TYS2_CAEEL	ARATH	CAEEL	Between-spec. outparalogs	CAEEL	86.00	37.7	1407.80	n.a.	0.24919	n.a.	0.24919
NP_193469.2	Q9TXR4_CAEEL	ARATH	CAEEL	Between-spec. outparalogs	CAEEL	151.00	21.5	1407.80	n.a.	n.a.	0.18666	0.18666
RABA3_ARATH	O01577_CAEEL	ARATH	CAEEL	Between-spec. outparalogs	CAEEL	77.00	35.9	1407.80	n.a.	0.20135	n.a.	0.20135
RAD2A_ARATH	O01577_CAEEL	ARATH	CAEEL	Between-spec. outparalogs	CAEEL	66.00	43.2	1407.80	n.a.	0.18937	0.20887	0.19912
RAA1A_ARATH	O01577_CAEEL	ARATH	CAEEL	Between-spec. outparalogs	CAEEL	66.00	42.0	1407.80	n.a.	-0.20835	0.04001	-0.08417
RAA2B_ARATH	O01577_CAEEL	ARATH	CAEEL	Between-spec. outparalogs	CAEEL	67.00	44.5	1407.80	n.a.	0.15205	n.a.	0.15205
RAA2A_ARATH	O01577_CAEEL	ARATH	CAEEL	Between-spec. outparalogs	CAEEL	66.00	43.9	1407.80	n.a.	0.15205	0.02929	0.09067
RAA1B_ARATH	O01577_CAEEL	ARATH	CAEEL	Between-spec. outparalogs	CAEEL	63.00	41.0	1407.80	n.a.	0.18937	n.a.	0.18937
RAC4_ARATH	O01577_CAEEL	ARATH	CAEEL	Between-spec. outparalogs	CAEEL	132.00	23.0	1407.80	n.a.	-0.03871	0.20593	0.08361
RAG3B_ARATH	O01577_CAEEL	ARATH	CAEEL	Between-spec. outparalogs	CAEEL	102.00	32.7	1407.80	n.a.	0.26781	n.a.	0.26781
RAA1I_ARATH	O01577_CAEEL	ARATH	CAEEL	Between-spec. outparalogs	CAEEL	69.00	42.2	1407.80	n.a.	-0.20835	n.a.	-0.20835
RABC1_ARATH	O01577_CAEEL	ARATH	CAEEL	Between-spec. outparalogs	CAEEL	64.00	41.2	1407.80	n.a.	-0.20835	n.a.	-0.20835
RAG3E_ARATH	O01577_CAEEL	ARATH	CAEEL	Between-spec. outparalogs	CAEEL	99.00	32.1	1407.80	n.a.	-0.20835	-0.11840	-0.16337
RAG3D_ARATH	O01577_CAEEL	ARATH	CAEEL	Between-spec. outparalogs	CAEEL	98.00	34.4	1407.80	n.a.	0.18937	n.a.	0.18937
RAA6A_ARATH	O01577_CAEEL	ARATH	CAEEL	Between-spec. outparalogs	CAEEL	65.00	39.4	1407.80	n.a.	-0.20835	n.a.	-0.20835
RAC5_ARATH	O01577_CAEEL	ARATH	CAEEL	Between-spec. outparalogs	CAEEL	132.00	23.5	1407.80	n.a.	-0.03395	n.a.	-0.03395
RAC1_ARATH	O01577_CAEEL	ARATH	CAEEL	Between-spec. outparalogs	CAEEL	139.00	24.0	1407.80	n.a.	-0.02367	0.02153	-0.00107
RAH1D_ARATH	O01577_CAEEL	ARATH	CAEEL	Between-spec. outparalogs	CAEEL	98.00	33.2	1407.80	n.a.	0.01027	n.a.	0.01027
RAA5C_ARATH	O01577_CAEEL	ARATH	CAEEL	Between-spec. outparalogs	CAEEL	68.00	41.4	1407.80	n.a.	0.07574	-0.11840	-0.02133
RAH1B_ARATH	O01577_CAEEL	ARATH	CAEEL	Between-spec. outparalogs	CAEEL	92.00	32.3	1407.80	n.a.	-0.20916	0.16394	-0.02261
RAC9_ARATH	O01577_CAEEL	ARATH	CAEEL	Between-spec. outparalogs	CAEEL	130.00	24.9	1407.80	n.a.	-0.20835	n.a.	-0.20835
RAA5B_ARATH	O01577_CAEEL	ARATH	CAEEL	Between-spec. outparalogs	CAEEL	63.00	41.4	1407.80	n.a.	-0.20835	n.a.	-0.20835
RAE1E_ARATH	O01577_CAEEL	ARATH	CAEEL	Between-spec. outparalogs	CAEEL	72.00	44.6	1407.80	n.a.	-0.20835	n.a.	-0.20835
RABD1_ARATH	O01577_CAEEL	ARATH	CAEEL	Between-spec. outparalogs	CAEEL	75.00	43.9	1407.80	n.a.	-0.20835	n.a.	-0.20835
RAA4D_ARATH	O01577_CAEEL	ARATH	CAEEL	Between-spec. outparalogs	CAEEL	67.00	42.3	1407.80	n.a.	0.07970	0.18857	0.13414
RAA1G_ARATH	O01577_CAEEL	ARATH	CAEEL	Between-spec. outparalogs	CAEEL	73.00	42.8	1407.80	n.a.	n.a.	-0.11840	-0.11840
RAG3C_ARATH	O01577_CAEEL	ARATH	CAEEL	Between-spec. outparalogs	CAEEL	100.00	32.2	1407.80	n.a.	-0.04512	n.a.	-0.04512
RAG3F_ARATH	O01577_CAEEL	ARATH	CAEEL	Between-spec. outparalogs	CAEEL	97.00	33.9	1407.80	n.a.	-0.04512	n.a.	-0.04512
RAE1C_ARATH	O01577_CAEEL	ARATH	CAEEL	Between-spec. outparalogs	CAEEL	73.00	43.8	1407.80	n.a.	0.18937	0.01748	0.10342
RAA2C_ARATH	O01577_CAEEL	ARATH	CAEEL	Between-spec. outparalogs	CAEEL	64.00	45.9	1407.80	n.a.	0.15205	n.a.	0.15205
RAC8_ARATH	O01577_CAEEL	ARATH	CAEEL	Between-spec. outparalogs	CAEEL	134.00	25.9	1407.80	n.a.	-0.20835	n.a.	-0.20835
RAC11_ARATH	O01577_CAEEL	ARATH	CAEEL	Between-spec. outparalogs	CAEEL	137.00	22.7	1407.80	n.a.	-0.04218	0.19915	0.07849
RAE1A_ARATH	O01577_CAEEL	ARATH	CAEEL	Between-spec. outparalogs	CAEEL	68.00	43.8	1407.80	n.a.	-0.20835	n.a.	-0.20835
RABF1_ARATH	O01577_CAEEL	ARATH	CAEEL	Between-spec. outparalogs	CAEEL	94.00	28.9	1407.80	n.a.	0.16142	0.23188	0.19665
RAG3A_ARATH	O01577_CAEEL	ARATH	CAEEL	Between-spec. outparalogs	CAEEL	100.00	32.7	1407.80	n.a.	-0.20835	n.a.	-0.20835
RAA1E_ARATH	O01577_CAEEL	ARATH	CAEEL	Between-spec. outparalogs	CAEEL	65.00	44.1	1407.80	n.a.	-0.20835	n.a.	-0.20835
RAA1D_ARATH	O01577_CAEEL	ARATH	CAEEL	Between-spec. outparalogs	CAEEL	68.00	39.7	1407.80	n.a.	-0.20835	n.a.	-0.20835
RAF2B_ARATH	O01577_CAEEL	ARATH	CAEEL	Between-spec. outparalogs	CAEEL	85.00	35.3	1407.80	n.a.	-0.20911	n.a.	-0.20911
RAC7_ARATH	O01577_CAEEL	ARATH	CAEEL	Between-spec. outparalogs	CAEEL	130.00	25.7	1407.80	n.a.	-0.20835	n.a.	-0.20835
RAC3_ARATH	O01577_CAEEL	ARATH	CAEEL	Between-spec. outparalogs	CAEEL	132.00	24.4	1407.80	n.a.	-0.06510	n.a.	-0.06510
RAC6_ARATH	O01577_CAEEL	ARATH	CAEEL	Between-spec. outparalogs	CAEEL	141.00	24.0	1407.80	n.a.	-0.01313	n.a.	-0.01313
RAA4B_ARATH	O01577_CAEEL	ARATH	CAEEL	Between-spec. outparalogs	CAEEL	66.00	42.6	1407.80	n.a.	-0.20835	0.20819	-0.00008
RAC2A_ARATH	O01577_CAEEL	ARATH	CAEEL	Between-spec. outparalogs	CAEEL	70.00	42.4	1407.80	n.a.	-0.03098	n.a.	-0.03098
RAN1_ARATH	O01577_CAEEL	ARATH	CAEEL	Between-spec. outparalogs	CAEEL	138.00	24.6	1407.80	n.a.	-0.21045	-0.11840	-0.16442
RAN2_ARATH	O01577_CAEEL	ARATH	CAEEL	Between-spec. outparalogs	CAEEL	138.00	23.7	1407.80	n.a.	-0.01099	-0.11840	-0.06469
RAA1C_ARATH	O01577_CAEEL	ARATH	CAEEL	Between-spec. outparalogs	CAEEL	65.00	40.6	1407.80	n.a.	0.17138	n.a.	0.17138
RAD2B_ARATH	O01577_CAEEL	ARATH	CAEEL	Between-spec. outparalogs	CAEEL	68.00	44.0	1407.80	n.a.	-0.20835	n.a.	-0.20835
RAA5A_ARATH	O01577_CAEEL	ARATH	CAEEL	Between-spec. outparalogs	CAEEL	62.00	44.6	1407.80	n.a.	-0.20835	n.a.	-0.20835
RAA2D_ARATH	O01577_CAEEL	ARATH	CAEEL	Between-spec. outparalogs	CAEEL	67.00	44.3	1407.80	n.a.	0.15205	n.a.	0.15205
Q9FJF1_ARATH	O01577_CAEEL	ARATH	CAEEL	Between-spec. outparalogs	CAEEL	67.00	44.7	1407.80	n.a.	-0.20835	n.a.	-0.20835
RAC10_ARATH	O01577_CAEEL	ARATH	CAEEL	Between-spec. outparalogs	CAEEL	139.00	24.6	1407.80	n.a.	-0.20835	n.a.	-0.20835
RAH1A_ARATH	O01577_CAEEL	ARATH	CAEEL	Between-spec. outparalogs	CAEEL	95.00	32.1	1407.80	n.a.	0.01027	n.a.	0.01027
RAA4A_ARATH	O01577_CAEEL	ARATH	CAEEL	Between-spec. outparalogs	CAEEL	67.00	41.6	1407.80	n.a.	-0.20835	n.a.	-0.20835
SYAP_ARATH	SYAC_CAEEL	ARATH	CAEEL	Between-spec. outparalogs	CAEEL	120.00	30.7	1407.80	n.a.	n.a.	0.36547	0.36547
EIF3F_ARATH	O61792_CAEEL	ARATH	CAEEL	Between-spec. outparalogs	CAEEL	149.00	22.4	1407.80	n.a.	n.a.	0.44439	0.44439
CSN6B_ARATH	O61792_CAEEL	ARATH	CAEEL	Between-spec. outparalogs	CAEEL	167.00	19.6	1407.80	n.a.	n.a.	-0.11840	-0.11840
CSN6A_ARATH	O61792_CAEEL	ARATH	CAEEL	Between-spec. outparalogs	CAEEL	163.00	19.6	1407.80	n.a.	n.a.	0.21984	0.21984
EIF3I_ARATH	O02097_CAEEL	ARATH	CAEEL	Between-spec. outparalogs	CAEEL	199.00	18.9	1407.80	n.a.	n.a.	0.36045	0.36045
Q9FKT5_ARATH	O02097_CAEEL	ARATH	CAEEL	Between-spec. outparalogs	CAEEL	189.00	18.7	1407.80	n.a.	n.a.	0.10392	0.10392
SNF12_ARATH	O02101_CAEEL	ARATH	CAEEL	Between-spec. outparalogs	CAEEL	125.00	27.6	1407.80	n.a.	n.a.	0.29829	0.29829
EF1A_ARATH	P91150_CAEEL	ARATH	CAEEL	Between-spec. outparalogs	CAEEL	117.00	26.3	1407.80	n.a.	n.a.	-0.11840	-0.11840
B9DG21_ARATH	O01804_CAEEL	ARATH	CAEEL	Between-spec. outparalogs	CAEEL	82.00	41.4	1407.80	n.a.	n.a.	-0.11840	-0.11840
Q9M297_ARATH	AAC24256.1	ARATH	CAEEL	Between-spec. outparalogs	CAEEL	194.00	14.0	1407.80	n.a.	n.a.	-0.11840	-0.11840
PP2A5_ARATH	O02658_CAEEL	ARATH	CAEEL	Between-spec. outparalogs	CAEEL	95.00	38.9	1407.80	n.a.	n.a.	-0.11840	-0.11840
PP11_ARATH	O02658_CAEEL	ARATH	CAEEL	Between-spec. outparalogs	CAEEL	54.00	52.8	1407.80	n.a.	n.a.	-0.11840	-0.11840
FYPP3_ARATH	O02658_CAEEL	ARATH	CAEEL	Between-spec. outparalogs	CAEEL	102.00	35.1	1407.80	n.a.	n.a.	-0.11840	-0.11840
NP_176892.1	AAK21378.2	ARATH	CAEEL	Between-spec. outparalogs	CAEEL	244.00	11.3	1407.80	n.a.	0.44071	-0.00499	0.21786
NP_180285.3	AAK21378.2	ARATH	CAEEL	Between-spec. outparalogs	CAEEL	196.00	18.1	1407.80	n.a.	n.a.	0.08586	0.08586
RAD50_ARATH	AAK21378.2	ARATH	CAEEL	Between-spec. outparalogs	CAEEL	251.00	13.2	1407.80	n.a.	0.60159	0.06214	0.33186
O23332_ARATH	AAK21378.2	ARATH	CAEEL	Between-spec. outparalogs	CAEEL	285.00	9.5	1407.80	n.a.	0.60159	n.a.	0.60159
Q9FJ35_ARATH	AAK21378.2	ARATH	CAEEL	Between-spec. outparalogs	CAEEL	205.00	13.3	1407.80	n.a.	0.18551	n.a.	0.18551
CML13_ARATH	P91328_CAEEL	ARATH	CAEEL	Between-spec. outparalogs	CAEEL	143.00	24.8	1407.80	n.a.	-0.06354	n.a.	-0.06354
CML27_ARATH	P91328_CAEEL	ARATH	CAEEL	Between-spec. outparalogs	CAEEL	132.00	27.1	1407.80	n.a.	0.01255	n.a.	0.01255
CML25_ARATH	P91328_CAEEL	ARATH	CAEEL	Between-spec. outparalogs	CAEEL	134.00	25.4	1407.80	n.a.	0.00775	-0.11840	-0.05532
CML14_ARATH	P91328_CAEEL	ARATH	CAEEL	Between-spec. outparalogs	CAEEL	140.00	25.5	1407.80	n.a.	0.00775	-0.11840	-0.05532
CML23_ARATH	P91328_CAEEL	ARATH	CAEEL	Between-spec. outparalogs	CAEEL	132.00	25.3	1407.80	n.a.	n.a.	0.00832	0.00832
CML38_ARATH	P91328_CAEEL	ARATH	CAEEL	Between-spec. outparalogs	CAEEL	152.00	21.6	1407.80	n.a.	-0.20613	-0.11840	-0.16227
NP_850097.1	P91328_CAEEL	ARATH	CAEEL	Between-spec. outparalogs	CAEEL	106.00	28.8	1407.80	n.a.	0.01255	0.11298	0.06276
CML18_ARATH	P91328_CAEEL	ARATH	CAEEL	Between-spec. outparalogs	CAEEL	130.00	28.1	1407.80	n.a.	0.04253	-0.03662	0.00296
CML36_ARATH	P91328_CAEEL	ARATH	CAEEL	Between-spec. outparalogs	CAEEL	157.00	18.7	1407.80	n.a.	-0.20613	n.a.	-0.20613
CML20_ARATH	P91328_CAEEL	ARATH	CAEEL	Between-spec. outparalogs	CAEEL	124.00	25.6	1407.80	n.a.	-0.20613	n.a.	-0.20613
CML9_ARATH	P91328_CAEEL	ARATH	CAEEL	Between-spec. outparalogs	CAEEL	124.00	29.2	1407.80	n.a.	0.08864	-0.02741	0.03062
CML6_ARATH	P91328_CAEEL	ARATH	CAEEL	Between-spec. outparalogs	CAEEL	143.00	23.8	1407.80	n.a.	0.00775	-0.11840	-0.05532
CML2_ARATH	P91328_CAEEL	ARATH	CAEEL	Between-spec. outparalogs	CAEEL	139.00	24.9	1407.80	n.a.	n.a.	-0.00997	-0.00997
CML8_ARATH	P91328_CAEEL	ARATH	CAEEL	Between-spec. outparalogs	CAEEL	111.00	31.7	1407.80	n.a.	n.a.	-0.00011	-0.00011
CML42_ARATH	P91328_CAEEL	ARATH	CAEEL	Between-spec. outparalogs	CAEEL	146.00	22.0	1407.80	n.a.	n.a.	0.16193	0.16193
B6EUB9_ARATH	P91328_CAEEL	ARATH	CAEEL	Between-spec. outparalogs	CAEEL	126.00	26.4	1407.80	n.a.	n.a.	-0.02936	-0.02936
CML24_ARATH	P91328_CAEEL	ARATH	CAEEL	Between-spec. outparalogs	CAEEL	144.00	24.5	1407.80	n.a.	-0.20613	0.08299	-0.06157
CALM1_ARATH	P91328_CAEEL	ARATH	CAEEL	Between-spec. outparalogs	CAEEL	105.00	34.8	1407.80	n.a.	-0.06354	0.03712	-0.01321
CML37_ARATH	P91328_CAEEL	ARATH	CAEEL	Between-spec. outparalogs	CAEEL	174.00	19.9	1407.80	n.a.	n.a.	-0.11840	-0.11840
CML43_ARATH	P91328_CAEEL	ARATH	CAEEL	Between-spec. outparalogs	CAEEL	146.00	23.8	1407.80	n.a.	n.a.	-0.11840	-0.11840
VATB1_ARATH	Q9N5A0_CAEEL	ARATH	CAEEL	Between-spec. outparalogs	CAEEL	26.55	67.3	1407.80	n.a.	n.a.	-0.11840	-0.11840
PSA5A_ARATH	PSA4_CAEEL	ARATH	CAEEL	Between-spec. outparalogs	CAEEL	103.00	35.0	1407.80	n.a.	n.a.	-0.11840	-0.11840
PSA2B_ARATH	PSA4_CAEEL	ARATH	CAEEL	Between-spec. outparalogs	CAEEL	111.00	35.7	1407.80	n.a.	n.a.	-0.11840	-0.11840
PSA3_ARATH	PSA4_CAEEL	ARATH	CAEEL	Between-spec. outparalogs	CAEEL	135.00	27.7	1407.80	n.a.	n.a.	-0.11840	-0.11840
PSA7A_ARATH	PSA4_CAEEL	ARATH	CAEEL	Between-spec. outparalogs	CAEEL	101.00	37.5	1407.80	n.a.	n.a.	-0.06453	-0.06453
PSA6A_ARATH	PSA4_CAEEL	ARATH	CAEEL	Between-spec. outparalogs	CAEEL	104.00	35.7	1407.80	n.a.	n.a.	-0.11840	-0.11840
PSA1A_ARATH	PSA4_CAEEL	ARATH	CAEEL	Between-spec. outparalogs	CAEEL	105.00	31.9	1407.80	n.a.	n.a.	-0.11840	-0.11840
NP_188918.1	SPD5_CAEEL	ARATH	CAEEL	Between-spec. outparalogs	CAEEL	270.00	11.6	1407.80	n.a.	-0.20750	n.a.	-0.20750
Q9FJ35_ARATH	SPD5_CAEEL	ARATH	CAEEL	Between-spec. outparalogs	CAEEL	202.00	14.4	1407.80	n.a.	0.27214	n.a.	0.27214
NP_176052.3	O01755_CAEEL	ARATH	CAEEL	Between-spec. outparalogs	CAEEL	150.00	25.8	1407.80	n.a.	n.a.	0.21061	0.21061
AGO7_ARATH	P91085_CAEEL	ARATH	CAEEL	Between-spec. outparalogs	CAEEL	222.00	16.1	1407.80	n.a.	n.a.	-0.00114	-0.00114
AGO4_ARATH	P91085_CAEEL	ARATH	CAEEL	Between-spec. outparalogs	CAEEL	187.00	18.6	1407.80	n.a.	n.a.	-0.11840	-0.11840
PDI11_ARATH	AAB63409.2	ARATH	CAEEL	Between-spec. outparalogs	CAEEL	180.00	18.5	1407.80	n.a.	n.a.	0.27193	0.27193
PDI12_ARATH	AAB63409.2	ARATH	CAEEL	Between-spec. outparalogs	CAEEL	184.00	18.0	1407.80	n.a.	n.a.	-0.04865	-0.04865
Q9SSS9_ARATH	Q7JNG1_CAEEL	ARATH	CAEEL	Between-spec. outparalogs	CAEEL	156.00	18.3	1407.80	n.a.	n.a.	-0.11840	-0.11840
RH25_ARATH	P91340_CAEEL	ARATH	CAEEL	Between-spec. outparalogs	CAEEL	151.00	20.0	1407.80	n.a.	n.a.	-0.11840	-0.11840
Q9LFE2_ARATH	PWP2_CAEEL	ARATH	CAEEL	Between-spec. outparalogs	CAEEL	227.00	14.1	1407.80	n.a.	n.a.	0.25574	0.25574
PRS4A_ARATH	O76371_CAEEL	ARATH	CAEEL	Between-spec. outparalogs	CAEEL	72.00	39.4	1407.80	n.a.	n.a.	0.16327	0.16327
PRS6B_ARATH	O76371_CAEEL	ARATH	CAEEL	Between-spec. outparalogs	CAEEL	77.00	37.0	1407.80	n.a.	n.a.	0.06555	0.06555
RH47_ARATH	O44781_CAEEL	ARATH	CAEEL	Between-spec. outparalogs	CAEEL	124.00	23.1	1407.80	n.a.	n.a.	0.06519	0.06519
RH36_ARATH	O44781_CAEEL	ARATH	CAEEL	Between-spec. outparalogs	CAEEL	124.00	26.5	1407.80	n.a.	n.a.	0.27776	0.27776
IF4A2_ARATH	O44781_CAEEL	ARATH	CAEEL	Between-spec. outparalogs	CAEEL	43.06	61.1	1407.80	n.a.	n.a.	-0.11840	-0.11840
NP_001030693.1	O44781_CAEEL	ARATH	CAEEL	Between-spec. outparalogs	CAEEL	41.21	57.2	1407.80	n.a.	n.a.	-0.11840	-0.11840
RH38_ARATH	O44781_CAEEL	ARATH	CAEEL	Between-spec. outparalogs	CAEEL	110.00	29.2	1407.80	n.a.	n.a.	-0.07755	-0.07755
RH8_ARATH	O44781_CAEEL	ARATH	CAEEL	Between-spec. outparalogs	CAEEL	100.00	31.2	1407.80	n.a.	n.a.	-0.01816	-0.01816
RH25_ARATH	O44781_CAEEL	ARATH	CAEEL	Between-spec. outparalogs	CAEEL	137.00	21.0	1407.80	n.a.	n.a.	-0.11840	-0.11840
NP_568245.1	O44781_CAEEL	ARATH	CAEEL	Between-spec. outparalogs	CAEEL	107.00	33.3	1407.80	n.a.	n.a.	-0.11840	-0.11840
AB1C_ARATH	AAB52482.2	ARATH	CAEEL	Between-spec. outparalogs	CAEEL	184.00	16.8	1407.80	n.a.	0.32928	n.a.	0.32928
NP_178811.3	AAB52482.2	ARATH	CAEEL	Between-spec. outparalogs	CAEEL	171.00	19.6	1407.80	n.a.	0.35641	n.a.	0.35641
AB2C_ARATH	AAB52482.2	ARATH	CAEEL	Between-spec. outparalogs	CAEEL	191.00	16.1	1407.80	n.a.	0.32928	n.a.	0.32928
AB6B_ARATH	AAB52482.2	ARATH	CAEEL	Between-spec. outparalogs	CAEEL	125.00	28.9	1407.80	n.a.	0.26657	n.a.	0.26657
NP_188762.2	AAB52482.2	ARATH	CAEEL	Between-spec. outparalogs	CAEEL	166.00	20.1	1407.80	n.a.	0.40027	n.a.	0.40027
AB15B_ARATH	AAB52482.2	ARATH	CAEEL	Between-spec. outparalogs	CAEEL	108.00	35.8	1407.80	n.a.	0.35641	n.a.	0.35641
AB20B_ARATH	AAB52482.2	ARATH	CAEEL	Between-spec. outparalogs	CAEEL	128.00	28.9	1407.80	n.a.	0.26657	n.a.	0.26657
MPK11_ARATH	AIR2_CAEEL	ARATH	CAEEL	Between-spec. outparalogs	CAEEL	159.00	19.6	1407.80	n.a.	n.a.	-0.11840	-0.11840
KSG9_ARATH	AIR2_CAEEL	ARATH	CAEEL	Between-spec. outparalogs	CAEEL	152.00	20.2	1407.80	n.a.	-0.12511	0.13639	0.00564
PPCK1_ARATH	AIR2_CAEEL	ARATH	CAEEL	Between-spec. outparalogs	CAEEL	143.00	27.8	1407.80	0.42253	n.a.	n.a.	0.42253
SRK2A_ARATH	AIR2_CAEEL	ARATH	CAEEL	Between-spec. outparalogs	CAEEL	132.00	22.1	1407.80	0.38715	0.11928	-0.11840	0.12934
Q1PFV6_ARATH	AIR2_CAEEL	ARATH	CAEEL	Between-spec. outparalogs	CAEEL	124.00	24.1	1407.80	n.a.	-0.20802	n.a.	-0.20802
CDKD3_ARATH	AIR2_CAEEL	ARATH	CAEEL	Between-spec. outparalogs	CAEEL	134.00	22.6	1407.80	n.a.	0.11928	n.a.	0.11928
Q9LPQ3_ARATH	AIR2_CAEEL	ARATH	CAEEL	Between-spec. outparalogs	CAEEL	151.00	23.4	1407.80	0.38715	n.a.	0.08180	0.23448
CKB22_ARATH	AIR2_CAEEL	ARATH	CAEEL	Between-spec. outparalogs	CAEEL	141.00	23.2	1407.80	n.a.	n.a.	0.13973	0.13973
M2K4_ARATH	AIR2_CAEEL	ARATH	CAEEL	Between-spec. outparalogs	CAEEL	148.00	24.2	1407.80	0.27974	0.11928	0.00458	0.13453
MPK2_ARATH	AIR2_CAEEL	ARATH	CAEEL	Between-spec. outparalogs	CAEEL	149.00	20.6	1407.80	0.39787	n.a.	0.13320	0.26553
SRK2B_ARATH	AIR2_CAEEL	ARATH	CAEEL	Between-spec. outparalogs	CAEEL	132.00	23.3	1407.80	0.38715	n.a.	-0.11840	0.13437
NP_176430.1	AIR2_CAEEL	ARATH	CAEEL	Between-spec. outparalogs	CAEEL	175.00	20.6	1407.80	0.38715	n.a.	-0.06282	0.16216
CDKD2_ARATH	AIR2_CAEEL	ARATH	CAEEL	Between-spec. outparalogs	CAEEL	132.00	25.3	1407.80	n.a.	0.11928	n.a.	0.11928
Q9FX43_ARATH	AIR2_CAEEL	ARATH	CAEEL	Between-spec. outparalogs	CAEEL	154.00	23.8	1407.80	0.21470	n.a.	0.12217	0.16844
CDKD1_ARATH	AIR2_CAEEL	ARATH	CAEEL	Between-spec. outparalogs	CAEEL	141.00	21.3	1407.80	n.a.	0.11928	n.a.	0.11928
CKB21_ARATH	AIR2_CAEEL	ARATH	CAEEL	Between-spec. outparalogs	CAEEL	143.00	22.1	1407.80	0.28129	-0.16436	0.25619	0.12437
SRK2C_ARATH	AIR2_CAEEL	ARATH	CAEEL	Between-spec. outparalogs	CAEEL	124.00	25.7	1407.80	n.a.	0.11928	-0.11840	0.00044
MPK7_ARATH	AIR2_CAEEL	ARATH	CAEEL	Between-spec. outparalogs	CAEEL	153.00	22.6	1407.80	n.a.	n.a.	-0.11840	-0.11840
CIPKB_ARATH	AIR2_CAEEL	ARATH	CAEEL	Between-spec. outparalogs	CAEEL	135.00	21.4	1407.80	0.37031	n.a.	0.11642	0.24337
KSG6_ARATH	AIR2_CAEEL	ARATH	CAEEL	Between-spec. outparalogs	CAEEL	153.00	19.3	1407.80	n.a.	n.a.	0.15232	0.15232
CKB12_ARATH	AIR2_CAEEL	ARATH	CAEEL	Between-spec. outparalogs	CAEEL	157.00	20.0	1407.80	-0.05852	n.a.	n.a.	-0.05852
MPK12_ARATH	AIR2_CAEEL	ARATH	CAEEL	Between-spec. outparalogs	CAEEL	150.00	20.5	1407.80	0.38715	0.11928	-0.11840	0.12934
PPCK2_ARATH	AIR2_CAEEL	ARATH	CAEEL	Between-spec. outparalogs	CAEEL	142.00	26.2	1407.80	n.a.	n.a.	0.05136	0.05136
Q9LUT0_ARATH	AIR2_CAEEL	ARATH	CAEEL	Between-spec. outparalogs	CAEEL	163.00	20.8	1407.80	n.a.	-0.20802	n.a.	-0.20802
M2K5_ARATH	AIR2_CAEEL	ARATH	CAEEL	Between-spec. outparalogs	CAEEL	148.00	24.4	1407.80	n.a.	n.a.	-0.00144	-0.00144
Q9LUI6_ARATH	AIR2_CAEEL	ARATH	CAEEL	Between-spec. outparalogs	CAEEL	173.00	18.4	1407.80	n.a.	-0.20802	n.a.	-0.20802
OXI1_ARATH	AIR2_CAEEL	ARATH	CAEEL	Between-spec. outparalogs	CAEEL	150.00	19.5	1407.80	0.15144	n.a.	n.a.	0.15144
Q93V58_ARATH	AIR2_CAEEL	ARATH	CAEEL	Between-spec. outparalogs	CAEEL	130.00	27.8	1407.80	0.38715	n.a.	0.13320	0.26017
MPK3_ARATH	AIR2_CAEEL	ARATH	CAEEL	Between-spec. outparalogs	CAEEL	146.00	22.3	1407.80	n.a.	n.a.	0.11251	0.11251
CDKA1_ARATH	AIR2_CAEEL	ARATH	CAEEL	Between-spec. outparalogs	CAEEL	137.00	23.2	1407.80	0.46249	0.24211	0.40785	0.37081
SRK2D_ARATH	AIR2_CAEEL	ARATH	CAEEL	Between-spec. outparalogs	CAEEL	142.00	22.8	1407.80	0.46249	0.08269	-0.06890	0.15876
O22100_ARATH	AIR2_CAEEL	ARATH	CAEEL	Between-spec. outparalogs	CAEEL	165.00	18.3	1407.80	n.a.	-0.20802	n.a.	-0.20802
MPK4_ARATH	AIR2_CAEEL	ARATH	CAEEL	Between-spec. outparalogs	CAEEL	150.00	19.9	1407.80	0.31481	0.11928	0.16557	0.19989
SRK2E_ARATH	AIR2_CAEEL	ARATH	CAEEL	Between-spec. outparalogs	CAEEL	133.00	24.5	1407.80	0.46249	0.08269	0.12035	0.22184
SRK2F_ARATH	AIR2_CAEEL	ARATH	CAEEL	Between-spec. outparalogs	CAEEL	130.00	24.2	1407.80	0.38715	0.08269	-0.11840	0.11715
CIPKF_ARATH	AIR2_CAEEL	ARATH	CAEEL	Between-spec. outparalogs	CAEEL	127.00	22.5	1407.80	n.a.	n.a.	-0.06515	-0.06515
SRK2G_ARATH	AIR2_CAEEL	ARATH	CAEEL	Between-spec. outparalogs	CAEEL	134.00	23.2	1407.80	0.38715	0.08269	-0.11840	0.11715
Q9FGB1_ARATH	AIR2_CAEEL	ARATH	CAEEL	Between-spec. outparalogs	CAEEL	162.00	19.8	1407.80	n.a.	-0.20802	n.a.	-0.20802
Q5HZ38_ARATH	AIR2_CAEEL	ARATH	CAEEL	Between-spec. outparalogs	CAEEL	134.00	26.0	1407.80	0.38715	n.a.	0.13320	0.26017
SRK2H_ARATH	AIR2_CAEEL	ARATH	CAEEL	Between-spec. outparalogs	CAEEL	130.00	23.8	1407.80	0.38715	0.11928	-0.11840	0.12934
Q9LVQ9_ARATH	AIR2_CAEEL	ARATH	CAEEL	Between-spec. outparalogs	CAEEL	191.00	16.2	1407.80	n.a.	-0.20802	n.a.	-0.20802
SRK2I_ARATH	AIR2_CAEEL	ARATH	CAEEL	Between-spec. outparalogs	CAEEL	139.00	23.6	1407.80	0.46249	0.08269	-0.06890	0.15876
Q9LP45_ARATH	CSN2_CAEEL	ARATH	CAEEL	Between-spec. outparalogs	CAEEL	188.00	18.1	1407.80	n.a.	n.a.	0.03837	0.03837
AB24B_ARATH	O44897_CAEEL	ARATH	CAEEL	Between-spec. outparalogs	CAEEL	153.00	21.2	1407.80	n.a.	0.03640	n.a.	0.03640
AB23B_ARATH	O44897_CAEEL	ARATH	CAEEL	Between-spec. outparalogs	CAEEL	147.00	21.9	1407.80	n.a.	-0.05747	-0.00027	-0.02887
AB29B_ARATH	O44897_CAEEL	ARATH	CAEEL	Between-spec. outparalogs	CAEEL	131.00	23.3	1407.80	n.a.	0.02770	n.a.	0.02770
AB25B_ARATH	O44897_CAEEL	ARATH	CAEEL	Between-spec. outparalogs	CAEEL	154.00	22.3	1407.80	n.a.	0.02606	0.00232	0.01419
ARGD_ARATH	O02158_CAEEL	ARATH	CAEEL	Between-spec. outparalogs	CAEEL	127.00	25.4	1407.80	n.a.	n.a.	-0.11840	-0.11840
Q94CE5_ARATH	O02158_CAEEL	ARATH	CAEEL	Between-spec. outparalogs	CAEEL	148.00	23.5	1407.80	n.a.	n.a.	-0.11840	-0.11840
Q9FNK4_ARATH	O02158_CAEEL	ARATH	CAEEL	Between-spec. outparalogs	CAEEL	130.00	25.4	1407.80	n.a.	n.a.	-0.11840	-0.11840
O80480_ARATH	IMA2_CAEEL	ARATH	CAEEL	Between-spec. outparalogs	CAEEL	120.00	30.2	1407.80	n.a.	n.a.	0.10142	0.10142
IMA1_ARATH	IMA2_CAEEL	ARATH	CAEEL	Between-spec. outparalogs	CAEEL	124.00	30.1	1407.80	n.a.	0.38275	n.a.	0.38275
IMA2_ARATH	IMA2_CAEEL	ARATH	CAEEL	Between-spec. outparalogs	CAEEL	112.00	33.4	1407.80	n.a.	0.63564	-0.11840	0.25862
NP_567485.1	IMA2_CAEEL	ARATH	CAEEL	Between-spec. outparalogs	CAEEL	103.00	31.1	1407.80	n.a.	0.37155	n.a.	0.37155
Q9SZH4_ARATH	P91277_CAEEL	ARATH	CAEEL	Between-spec. outparalogs	CAEEL	161.00	18.4	1407.80	n.a.	n.a.	0.10606	0.10606
RBX1A_ARATH	P91404_CAEEL	ARATH	CAEEL	Between-spec. outparalogs	CAEEL	94.00	36.4	1407.80	n.a.	n.a.	-0.11840	-0.11840
RABA3_ARATH	Q94148_CAEEL	ARATH	CAEEL	Between-spec. outparalogs	CAEEL	81.00	35.4	1407.80	n.a.	0.18092	n.a.	0.18092
RAD2A_ARATH	Q94148_CAEEL	ARATH	CAEEL	Between-spec. outparalogs	CAEEL	57.00	50.0	1407.80	n.a.	-0.05227	0.08410	0.01591
RAA1A_ARATH	Q94148_CAEEL	ARATH	CAEEL	Between-spec. outparalogs	CAEEL	78.00	39.5	1407.80	n.a.	-0.20813	0.01760	-0.09526
RAA2B_ARATH	Q94148_CAEEL	ARATH	CAEEL	Between-spec. outparalogs	CAEEL	73.00	41.6	1407.80	n.a.	0.13064	n.a.	0.13064
RAA2A_ARATH	Q94148_CAEEL	ARATH	CAEEL	Between-spec. outparalogs	CAEEL	74.00	41.0	1407.80	n.a.	0.13064	-0.02527	0.05269
RAA1B_ARATH	Q94148_CAEEL	ARATH	CAEEL	Between-spec. outparalogs	CAEEL	80.00	37.4	1407.80	n.a.	-0.05227	n.a.	-0.05227
RAG3B_ARATH	Q94148_CAEEL	ARATH	CAEEL	Between-spec. outparalogs	CAEEL	107.00	36.4	1407.80	n.a.	-0.01461	n.a.	-0.01461
RAA1I_ARATH	Q94148_CAEEL	ARATH	CAEEL	Between-spec. outparalogs	CAEEL	83.00	37.1	1407.80	n.a.	-0.20813	n.a.	-0.20813
RABC1_ARATH	Q94148_CAEEL	ARATH	CAEEL	Between-spec. outparalogs	CAEEL	77.00	43.5	1407.80	n.a.	-0.20813	n.a.	-0.20813
RAG3E_ARATH	Q94148_CAEEL	ARATH	CAEEL	Between-spec. outparalogs	CAEEL	99.00	35.1	1407.80	n.a.	-0.20813	-0.11840	-0.16326
RAG3D_ARATH	Q94148_CAEEL	ARATH	CAEEL	Between-spec. outparalogs	CAEEL	112.00	37.0	1407.80	n.a.	-0.05227	n.a.	-0.05227
RAA6A_ARATH	Q94148_CAEEL	ARATH	CAEEL	Between-spec. outparalogs	CAEEL	77.00	38.9	1407.80	n.a.	-0.20813	n.a.	-0.20813
RAH1D_ARATH	Q94148_CAEEL	ARATH	CAEEL	Between-spec. outparalogs	CAEEL	99.00	38.0	1407.80	n.a.	-0.00961	n.a.	-0.00961
RAA5C_ARATH	Q94148_CAEEL	ARATH	CAEEL	Between-spec. outparalogs	CAEEL	77.00	39.7	1407.80	n.a.	0.23365	-0.11840	0.05762
RAH1B_ARATH	Q94148_CAEEL	ARATH	CAEEL	Between-spec. outparalogs	CAEEL	96.00	37.5	1407.80	n.a.	-0.20915	0.11828	-0.04544
RAC9_ARATH	Q94148_CAEEL	ARATH	CAEEL	Between-spec. outparalogs	CAEEL	134.00	24.0	1407.80	n.a.	-0.20813	n.a.	-0.20813
RAA5B_ARATH	Q94148_CAEEL	ARATH	CAEEL	Between-spec. outparalogs	CAEEL	72.00	41.5	1407.80	n.a.	-0.20813	n.a.	-0.20813
RABD1_ARATH	Q94148_CAEEL	ARATH	CAEEL	Between-spec. outparalogs	CAEEL	62.00	53.9	1407.80	n.a.	-0.20813	n.a.	-0.20813
RAA4D_ARATH	Q94148_CAEEL	ARATH	CAEEL	Between-spec. outparalogs	CAEEL	74.00	40.1	1407.80	n.a.	-0.12418	0.40987	0.14284
RAA1G_ARATH	Q94148_CAEEL	ARATH	CAEEL	Between-spec. outparalogs	CAEEL	83.00	38.1	1407.80	n.a.	n.a.	-0.11840	-0.11840
RAG3C_ARATH	Q94148_CAEEL	ARATH	CAEEL	Between-spec. outparalogs	CAEEL	113.00	37.0	1407.80	n.a.	-0.06618	n.a.	-0.06618
RAG3F_ARATH	Q94148_CAEEL	ARATH	CAEEL	Between-spec. outparalogs	CAEEL	98.00	36.1	1407.80	n.a.	-0.06618	n.a.	-0.06618
RAA2C_ARATH	Q94148_CAEEL	ARATH	CAEEL	Between-spec. outparalogs	CAEEL	69.00	42.5	1407.80	n.a.	0.13064	n.a.	0.13064
RAC8_ARATH	Q94148_CAEEL	ARATH	CAEEL	Between-spec. outparalogs	CAEEL	135.00	24.4	1407.80	n.a.	-0.20813	n.a.	-0.20813
RAC11_ARATH	Q94148_CAEEL	ARATH	CAEEL	Between-spec. outparalogs	CAEEL	143.00	23.6	1407.80	n.a.	-0.05867	0.40037	0.17085
RAE1A_ARATH	Q94148_CAEEL	ARATH	CAEEL	Between-spec. outparalogs	CAEEL	49.00	52.2	1407.80	n.a.	-0.20813	n.a.	-0.20813
RABF1_ARATH	Q94148_CAEEL	ARATH	CAEEL	Between-spec. outparalogs	CAEEL	102.00	30.5	1407.80	n.a.	0.39405	0.10716	0.25060
RAG3A_ARATH	Q94148_CAEEL	ARATH	CAEEL	Between-spec. outparalogs	CAEEL	102.00	35.6	1407.80	n.a.	-0.20813	n.a.	-0.20813
RAB1C_ARATH	Q94148_CAEEL	ARATH	CAEEL	Between-spec. outparalogs	CAEEL	77.00	43.5	1407.80	n.a.	-0.05227	n.a.	-0.05227
RAA1E_ARATH	Q94148_CAEEL	ARATH	CAEEL	Between-spec. outparalogs	CAEEL	83.00	38.1	1407.80	n.a.	-0.20813	n.a.	-0.20813
RAA1D_ARATH	Q94148_CAEEL	ARATH	CAEEL	Between-spec. outparalogs	CAEEL	82.00	37.8	1407.80	n.a.	-0.20813	n.a.	-0.20813
RAF2B_ARATH	Q94148_CAEEL	ARATH	CAEEL	Between-spec. outparalogs	CAEEL	111.00	36.0	1407.80	n.a.	0.16206	n.a.	0.16206
RAC7_ARATH	Q94148_CAEEL	ARATH	CAEEL	Between-spec. outparalogs	CAEEL	143.00	26.4	1407.80	n.a.	-0.20813	n.a.	-0.20813
RAC3_ARATH	Q94148_CAEEL	ARATH	CAEEL	Between-spec. outparalogs	CAEEL	140.00	26.5	1407.80	n.a.	-0.08313	n.a.	-0.08313
RAB1B_ARATH	Q94148_CAEEL	ARATH	CAEEL	Between-spec. outparalogs	CAEEL	80.00	42.1	1407.80	n.a.	0.03449	n.a.	0.03449
RAA4B_ARATH	Q94148_CAEEL	ARATH	CAEEL	Between-spec. outparalogs	CAEEL	84.00	35.7	1407.80	n.a.	-0.20813	0.13269	-0.03772
RAC2A_ARATH	Q94148_CAEEL	ARATH	CAEEL	Between-spec. outparalogs	CAEEL	95.00	39.8	1407.80	n.a.	-0.04637	n.a.	-0.04637
RAN1_ARATH	Q94148_CAEEL	ARATH	CAEEL	Between-spec. outparalogs	CAEEL	145.00	22.8	1407.80	n.a.	-0.21066	-0.11840	-0.16453
RAN2_ARATH	Q94148_CAEEL	ARATH	CAEEL	Between-spec. outparalogs	CAEEL	145.00	22.3	1407.80	n.a.	-0.02783	-0.11840	-0.07312
RAA1C_ARATH	Q94148_CAEEL	ARATH	CAEEL	Between-spec. outparalogs	CAEEL	85.00	37.5	1407.80	n.a.	-0.03655	n.a.	-0.03655
RAD2B_ARATH	Q94148_CAEEL	ARATH	CAEEL	Between-spec. outparalogs	CAEEL	55.00	50.7	1407.80	n.a.	-0.20813	n.a.	-0.20813
RAA5A_ARATH	Q94148_CAEEL	ARATH	CAEEL	Between-spec. outparalogs	CAEEL	78.00	39.4	1407.80	n.a.	-0.20813	n.a.	-0.20813
RAA2D_ARATH	Q94148_CAEEL	ARATH	CAEEL	Between-spec. outparalogs	CAEEL	69.00	44.2	1407.80	n.a.	0.13064	n.a.	0.13064
Q9FJF1_ARATH	Q94148_CAEEL	ARATH	CAEEL	Between-spec. outparalogs	CAEEL	48.00	52.8	1407.80	n.a.	-0.20813	n.a.	-0.20813
RAC10_ARATH	Q94148_CAEEL	ARATH	CAEEL	Between-spec. outparalogs	CAEEL	148.00	23.1	1407.80	n.a.	-0.20813	n.a.	-0.20813
RAH1A_ARATH	Q94148_CAEEL	ARATH	CAEEL	Between-spec. outparalogs	CAEEL	102.00	34.6	1407.80	n.a.	-0.00961	n.a.	-0.00961
RAA4A_ARATH	Q94148_CAEEL	ARATH	CAEEL	Between-spec. outparalogs	CAEEL	82.00	35.8	1407.80	n.a.	-0.20813	n.a.	-0.20813
ACOX4_ARATH	O44549_CAEEL	ARATH	CAEEL	Between-spec. outparalogs	CAEEL	152.00	26.9	1407.80	n.a.	n.a.	0.49938	0.49938
ACOX4_ARATH	Q966M3_CAEEL	ARATH	CAEEL	Between-spec. outparalogs	CAEEL	155.00	26.4	1407.80	n.a.	n.a.	0.07054	0.07054
Q84TJ7_ARATH	AAK68288.1	ARATH	CAEEL	Between-spec. outparalogs	CAEEL	267.00	12.6	1407.80	n.a.	n.a.	0.10050	0.10050
SRK2A_ARATH	O01775_CAEEL	ARATH	CAEEL	Between-spec. outparalogs	CAEEL	126.00	25.2	1407.80	n.a.	n.a.	-0.11840	-0.11840
Q9LPQ3_ARATH	O01775_CAEEL	ARATH	CAEEL	Between-spec. outparalogs	CAEEL	148.00	18.0	1407.80	n.a.	n.a.	-0.00524	-0.00524
CKB22_ARATH	O01775_CAEEL	ARATH	CAEEL	Between-spec. outparalogs	CAEEL	155.00	21.1	1407.80	n.a.	n.a.	0.06879	0.06879
SRK2B_ARATH	O01775_CAEEL	ARATH	CAEEL	Between-spec. outparalogs	CAEEL	132.00	25.6	1407.80	n.a.	n.a.	-0.11840	-0.11840
Q9FX43_ARATH	O01775_CAEEL	ARATH	CAEEL	Between-spec. outparalogs	CAEEL	146.00	18.6	1407.80	n.a.	n.a.	-0.05457	-0.05457
SRK2C_ARATH	O01775_CAEEL	ARATH	CAEEL	Between-spec. outparalogs	CAEEL	136.00	24.4	1407.80	n.a.	n.a.	-0.11840	-0.11840
AUR2_ARATH	O01775_CAEEL	ARATH	CAEEL	Between-spec. outparalogs	CAEEL	153.00	20.3	1407.80	n.a.	n.a.	-0.11840	-0.11840
O64682_ARATH	O01775_CAEEL	ARATH	CAEEL	Between-spec. outparalogs	CAEEL	166.00	15.8	1407.80	n.a.	n.a.	0.30690	0.30690
AUR3_ARATH	O01775_CAEEL	ARATH	CAEEL	Between-spec. outparalogs	CAEEL	150.00	20.4	1407.80	n.a.	n.a.	-0.11840	-0.11840
PPCK2_ARATH	O01775_CAEEL	ARATH	CAEEL	Between-spec. outparalogs	CAEEL	132.00	22.8	1407.80	n.a.	n.a.	-0.11840	-0.11840
Q9LUL2_ARATH	O01775_CAEEL	ARATH	CAEEL	Between-spec. outparalogs	CAEEL	165.00	18.6	1407.80	n.a.	n.a.	0.28952	0.28952
Q93V58_ARATH	O01775_CAEEL	ARATH	CAEEL	Between-spec. outparalogs	CAEEL	160.00	15.4	1407.80	n.a.	n.a.	-0.11840	-0.11840
CDKA1_ARATH	O01775_CAEEL	ARATH	CAEEL	Between-spec. outparalogs	CAEEL	138.00	23.6	1407.80	n.a.	n.a.	0.27169	0.27169
SRK2D_ARATH	O01775_CAEEL	ARATH	CAEEL	Between-spec. outparalogs	CAEEL	148.00	23.7	1407.80	n.a.	n.a.	0.00987	0.00987
CKB11_ARATH	O01775_CAEEL	ARATH	CAEEL	Between-spec. outparalogs	CAEEL	168.00	19.7	1407.80	n.a.	n.a.	0.44528	0.44528
AUR1_ARATH	O01775_CAEEL	ARATH	CAEEL	Between-spec. outparalogs	CAEEL	153.00	19.7	1407.80	n.a.	n.a.	-0.11840	-0.11840
SRK2F_ARATH	O01775_CAEEL	ARATH	CAEEL	Between-spec. outparalogs	CAEEL	124.00	27.4	1407.80	n.a.	n.a.	-0.11840	-0.11840
SRK2G_ARATH	O01775_CAEEL	ARATH	CAEEL	Between-spec. outparalogs	CAEEL	134.00	25.7	1407.80	n.a.	n.a.	-0.11840	-0.11840
Q5HZ38_ARATH	O01775_CAEEL	ARATH	CAEEL	Between-spec. outparalogs	CAEEL	175.00	14.8	1407.80	n.a.	n.a.	-0.11840	-0.11840
SRK2H_ARATH	O01775_CAEEL	ARATH	CAEEL	Between-spec. outparalogs	CAEEL	134.00	26.7	1407.80	n.a.	n.a.	-0.11840	-0.11840
M2K4_ARATH	Q9TYV7_CAEEL	ARATH	CAEEL	Between-spec. outparalogs	CAEEL	147.00	19.4	1407.80	n.a.	n.a.	0.19721	0.19721
NP_175894.3	Q9TYV7_CAEEL	ARATH	CAEEL	Between-spec. outparalogs	CAEEL	160.00	14.4	1407.80	n.a.	n.a.	-0.11840	-0.11840
AUR2_ARATH	Q9TYV7_CAEEL	ARATH	CAEEL	Between-spec. outparalogs	CAEEL	189.00	15.1	1407.80	n.a.	n.a.	-0.11840	-0.11840
AUR3_ARATH	Q9TYV7_CAEEL	ARATH	CAEEL	Between-spec. outparalogs	CAEEL	173.00	15.7	1407.80	n.a.	n.a.	-0.11840	-0.11840
M2K1_ARATH	Q9TYV7_CAEEL	ARATH	CAEEL	Between-spec. outparalogs	CAEEL	149.00	19.6	1407.80	n.a.	n.a.	-0.11840	-0.11840
AUR1_ARATH	Q9TYV7_CAEEL	ARATH	CAEEL	Between-spec. outparalogs	CAEEL	182.00	15.5	1407.80	n.a.	n.a.	-0.11840	-0.11840
DDB1A_ARATH	O44985_CAEEL	ARATH	CAEEL	Between-spec. outparalogs	CAEEL	182.00	20.4	1407.80	n.a.	n.a.	-0.11840	-0.11840
DDB1B_ARATH	O44985_CAEEL	ARATH	CAEEL	Between-spec. outparalogs	CAEEL	185.00	20.3	1407.80	n.a.	n.a.	0.56450	0.56450
RH53_ARATH	Q9N5K1_CAEEL	ARATH	CAEEL	Between-spec. outparalogs	CAEEL	138.00	22.8	1407.80	n.a.	n.a.	-0.11840	-0.11840
PDI11_ARATH	O17908_CAEEL	ARATH	CAEEL	Between-spec. outparalogs	CAEEL	111.00	33.5	1407.80	n.a.	n.a.	0.32258	0.32258
PDI12_ARATH	O17908_CAEEL	ARATH	CAEEL	Between-spec. outparalogs	CAEEL	117.00	31.8	1407.80	n.a.	n.a.	0.04251	0.04251
PDI13_ARATH	O17908_CAEEL	ARATH	CAEEL	Between-spec. outparalogs	CAEEL	134.00	26.4	1407.80	n.a.	n.a.	-0.04429	-0.04429
PDI14_ARATH	O17908_CAEEL	ARATH	CAEEL	Between-spec. outparalogs	CAEEL	131.00	24.5	1407.80	n.a.	n.a.	-0.01910	-0.01910
Q9ZQ31_ARATH	Q19726_CAEEL	ARATH	CAEEL	Between-spec. outparalogs	CAEEL	150.00	21.0	1407.80	n.a.	n.a.	-0.11840	-0.11840
Q9M084_ARATH	SYNC_CAEEL	ARATH	CAEEL	Between-spec. outparalogs	CAEEL	165.00	23.7	1407.80	n.a.	n.a.	-0.11840	-0.11840
PHOT1_ARATH	Q19727_CAEEL	ARATH	CAEEL	Between-spec. outparalogs	CAEEL	244.00	12.6	1407.80	n.a.	n.a.	0.04795	0.04795
AGO4_ARATH	GCC7_CAEEL	ARATH	CAEEL	Between-spec. outparalogs	CAEEL	190.00	19.5	1407.80	n.a.	0.18044	n.a.	0.18044
Q94AP0_ARATH	DHP1_CAEEL	ARATH	CAEEL	Between-spec. outparalogs	CAEEL	186.00	19.7	1407.80	0.77549	0.12197	0.44269	0.44672
GPLPC_ARATH	GBB2_CAEEL	ARATH	CAEEL	Between-spec. outparalogs	CAEEL	174.00	19.9	1407.80	n.a.	-0.21048	-0.11840	-0.16444
GBB_ARATH	GBB2_CAEEL	ARATH	CAEEL	Between-spec. outparalogs	CAEEL	86.00	39.7	1407.80	n.a.	-0.21019	0.20059	-0.00480
Q9LQU7_ARATH	CAA30857.1	ARATH	CAEEL	Between-spec. outparalogs	CAEEL	248.00	11.5	1407.80	n.a.	-0.21152	n.a.	-0.21152
SYCP1_ARATH	CAA30857.1	ARATH	CAEEL	Between-spec. outparalogs	CAEEL	209.00	16.4	1407.80	n.a.	0.07413	0.04792	0.06103
SYCP2_ARATH	CAA30857.1	ARATH	CAEEL	Between-spec. outparalogs	CAEEL	193.00	16.4	1407.80	n.a.	0.07413	0.04792	0.06103
FPP6_ARATH	CAA30857.1	ARATH	CAEEL	Between-spec. outparalogs	CAEEL	259.00	11.6	1407.80	n.a.	-0.21152	n.a.	-0.21152
NP_176892.1	CAA30857.1	ARATH	CAEEL	Between-spec. outparalogs	CAEEL	206.00	13.2	1407.80	n.a.	-0.08947	0.04023	-0.02462
Q9CA42_ARATH	CAA30857.1	ARATH	CAEEL	Between-spec. outparalogs	CAEEL	234.00	11.1	1407.80	n.a.	0.22122	n.a.	0.22122
NP_178101.2	CAA30857.1	ARATH	CAEEL	Between-spec. outparalogs	CAEEL	208.00	12.7	1407.80	n.a.	-0.07818	n.a.	-0.07818
Q9SJX9_ARATH	CAA30857.1	ARATH	CAEEL	Between-spec. outparalogs	CAEEL	216.00	12.5	1407.80	n.a.	-0.21152	n.a.	-0.21152
O48724_ARATH	CAA30857.1	ARATH	CAEEL	Between-spec. outparalogs	CAEEL	192.00	14.1	1407.80	n.a.	-0.15959	0.07738	-0.04110
NP_180285.3	CAA30857.1	ARATH	CAEEL	Between-spec. outparalogs	CAEEL	200.00	13.4	1407.80	n.a.	n.a.	0.03420	0.03420
RAD50_ARATH	CAA30857.1	ARATH	CAEEL	Between-spec. outparalogs	CAEEL	218.00	13.1	1407.80	n.a.	-0.06740	0.11524	0.02392
WAP_ARATH	CAA30857.1	ARATH	CAEEL	Between-spec. outparalogs	CAEEL	254.00	14.3	1407.80	n.a.	-0.07967	n.a.	-0.07967
O80951_ARATH	CAA30857.1	ARATH	CAEEL	Between-spec. outparalogs	CAEEL	258.00	12.2	1407.80	n.a.	-0.08263	n.a.	-0.08263
Q9LSB4_ARATH	CAA30857.1	ARATH	CAEEL	Between-spec. outparalogs	CAEEL	207.00	14.5	1407.80	n.a.	-0.11228	0.09232	-0.00998
MFP1_ARATH	CAA30857.1	ARATH	CAEEL	Between-spec. outparalogs	CAEEL	209.00	14.8	1407.80	-0.00595	0.08346	n.a.	0.03876
NP_191027.3	CAA30857.1	ARATH	CAEEL	Between-spec. outparalogs	CAEEL	228.00	12.2	1407.80	n.a.	-0.05436	0.03420	-0.01008
Q9FLR5_ARATH	CAA30857.1	ARATH	CAEEL	Between-spec. outparalogs	CAEEL	259.00	12.5	1407.80	n.a.	n.a.	0.08907	0.08907
NP_198085.1	CAA30857.1	ARATH	CAEEL	Between-spec. outparalogs	CAEEL	229.00	13.0	1407.80	n.a.	-0.09234	n.a.	-0.09234
Q9FJ35_ARATH	CAA30857.1	ARATH	CAEEL	Between-spec. outparalogs	CAEEL	195.00	13.7	1407.80	n.a.	0.11928	n.a.	0.11928
Q9FHD1_ARATH	CAA30857.1	ARATH	CAEEL	Between-spec. outparalogs	CAEEL	214.00	13.5	1407.80	n.a.	-0.05436	n.a.	-0.05436
NMCP_ARATH	CAA30857.1	ARATH	CAEEL	Between-spec. outparalogs	CAEEL	194.00	16.0	1407.80	n.a.	-0.05436	n.a.	-0.05436
GRIP_ARATH	CAA30857.1	ARATH	CAEEL	Between-spec. outparalogs	CAEEL	193.00	16.5	1407.80	n.a.	0.03606	n.a.	0.03606
MNS3_ARATH	P90787_CAEEL	ARATH	CAEEL	Between-spec. outparalogs	CAEEL	122.00	28.6	1407.80	n.a.	n.a.	0.14221	0.14221
AGO6_ARATH	P90786_CAEEL	ARATH	CAEEL	Between-spec. outparalogs	CAEEL	203.00	17.6	1407.80	0.46042	-0.00953	0.22968	0.22685
O64688_ARATH	Q93619_CAEEL	ARATH	CAEEL	Between-spec. outparalogs	CAEEL	134.00	26.1	1407.80	n.a.	n.a.	0.22788	0.22788
ODPB_ARATH	Q93619_CAEEL	ARATH	CAEEL	Between-spec. outparalogs	CAEEL	116.00	31.5	1407.80	n.a.	n.a.	-0.11840	-0.11840
SRK2C_ARATH	Q20643_CAEEL	ARATH	CAEEL	Between-spec. outparalogs	CAEEL	192.00	15.0	1407.80	n.a.	n.a.	-0.11840	-0.11840
CDKA1_ARATH	Q20643_CAEEL	ARATH	CAEEL	Between-spec. outparalogs	CAEEL	138.00	25.6	1407.80	n.a.	n.a.	-0.11840	-0.11840
CKB11_ARATH	Q20643_CAEEL	ARATH	CAEEL	Between-spec. outparalogs	CAEEL	127.00	24.3	1407.80	n.a.	n.a.	-0.11840	-0.11840
SRK2E_ARATH	Q20643_CAEEL	ARATH	CAEEL	Between-spec. outparalogs	CAEEL	186.00	16.6	1407.80	n.a.	n.a.	-0.11840	-0.11840
SRK2F_ARATH	Q20643_CAEEL	ARATH	CAEEL	Between-spec. outparalogs	CAEEL	176.00	17.8	1407.80	n.a.	n.a.	-0.11840	-0.11840
SRK2I_ARATH	Q20643_CAEEL	ARATH	CAEEL	Between-spec. outparalogs	CAEEL	195.00	15.7	1407.80	n.a.	n.a.	-0.11840	-0.11840
LEU31_ARATH	IDH3A_CAEEL	ARATH	CAEEL	Between-spec. outparalogs	CAEEL	126.00	29.3	1407.80	n.a.	n.a.	-0.05739	-0.05739
LEU32_ARATH	IDH3A_CAEEL	ARATH	CAEEL	Between-spec. outparalogs	CAEEL	130.00	28.1	1407.80	n.a.	n.a.	-0.05184	-0.05184
IDH1_ARATH	IDH3A_CAEEL	ARATH	CAEEL	Between-spec. outparalogs	CAEEL	71.00	45.6	1407.80	n.a.	n.a.	-0.04831	-0.04831
IDH3_ARATH	IDH3A_CAEEL	ARATH	CAEEL	Between-spec. outparalogs	CAEEL	76.00	44.1	1407.80	n.a.	n.a.	-0.04831	-0.04831
LEU33_ARATH	IDH3A_CAEEL	ARATH	CAEEL	Between-spec. outparalogs	CAEEL	125.00	29.8	1407.80	n.a.	n.a.	-0.03247	-0.03247
Q8RWA5_ARATH	Q93717_CAEEL	ARATH	CAEEL	Between-spec. outparalogs	CAEEL	153.00	22.7	1407.80	n.a.	n.a.	-0.11840	-0.11840
Q9CA93_ARATH	Q93717_CAEEL	ARATH	CAEEL	Between-spec. outparalogs	CAEEL	199.00	22.2	1407.80	n.a.	n.a.	-0.11840	-0.11840
O22261_ARATH	Q93717_CAEEL	ARATH	CAEEL	Between-spec. outparalogs	CAEEL	152.00	25.9	1407.80	n.a.	n.a.	-0.11840	-0.11840
ADT1_ARATH	Q93717_CAEEL	ARATH	CAEEL	Between-spec. outparalogs	CAEEL	148.00	23.8	1407.80	n.a.	n.a.	-0.11840	-0.11840
O81845_ARATH	Q93717_CAEEL	ARATH	CAEEL	Between-spec. outparalogs	CAEEL	190.00	19.9	1407.80	n.a.	n.a.	-0.11840	-0.11840
O49447_ARATH	Q93717_CAEEL	ARATH	CAEEL	Between-spec. outparalogs	CAEEL	157.00	22.2	1407.80	n.a.	n.a.	-0.11840	-0.11840
Q9SUV1_ARATH	Q93717_CAEEL	ARATH	CAEEL	Between-spec. outparalogs	CAEEL	126.00	24.1	1407.80	n.a.	n.a.	-0.11840	-0.11840
Q94AG6_ARATH	Q93717_CAEEL	ARATH	CAEEL	Between-spec. outparalogs	CAEEL	198.00	16.9	1407.80	n.a.	n.a.	-0.11840	-0.11840
ADT2_ARATH	Q93717_CAEEL	ARATH	CAEEL	Between-spec. outparalogs	CAEEL	153.00	22.1	1407.80	n.a.	n.a.	-0.11840	-0.11840
NP_568345.1	Q93717_CAEEL	ARATH	CAEEL	Between-spec. outparalogs	CAEEL	150.00	27.4	1407.80	n.a.	n.a.	0.20609	0.20609
MCAT_ARATH	Q93717_CAEEL	ARATH	CAEEL	Between-spec. outparalogs	CAEEL	172.00	23.7	1407.80	n.a.	n.a.	-0.11840	-0.11840
Q7XA87_ARATH	Q93717_CAEEL	ARATH	CAEEL	Between-spec. outparalogs	CAEEL	160.00	25.2	1407.80	n.a.	n.a.	-0.11840	-0.11840
CDKC2_ARATH	CDK8_CAEEL	ARATH	CAEEL	Between-spec. outparalogs	CAEEL	116.00	28.1	1407.80	n.a.	n.a.	0.35738	0.35738
PSA5A_ARATH	PSA7_CAEEL	ARATH	CAEEL	Between-spec. outparalogs	CAEEL	90.00	33.3	1407.80	n.a.	n.a.	-0.11840	-0.11840
PSA2B_ARATH	PSA7_CAEEL	ARATH	CAEEL	Between-spec. outparalogs	CAEEL	116.00	31.8	1407.80	n.a.	n.a.	-0.11840	-0.11840
PSA3_ARATH	PSA7_CAEEL	ARATH	CAEEL	Between-spec. outparalogs	CAEEL	106.00	31.2	1407.80	n.a.	n.a.	-0.11840	-0.11840
PSA4_ARATH	PSA7_CAEEL	ARATH	CAEEL	Between-spec. outparalogs	CAEEL	101.00	33.9	1407.80	n.a.	n.a.	-0.11840	-0.11840
PSA6A_ARATH	PSA7_CAEEL	ARATH	CAEEL	Between-spec. outparalogs	CAEEL	114.00	33.0	1407.80	n.a.	n.a.	-0.11840	-0.11840
PSA1A_ARATH	PSA7_CAEEL	ARATH	CAEEL	Between-spec. outparalogs	CAEEL	97.00	33.5	1407.80	n.a.	n.a.	-0.11840	-0.11840
MPK2_ARATH	Q93344_CAEEL	ARATH	CAEEL	Between-spec. outparalogs	CAEEL	139.00	24.0	1407.80	n.a.	n.a.	-0.11840	-0.11840
AFC2_ARATH	Q93344_CAEEL	ARATH	CAEEL	Between-spec. outparalogs	CAEEL	193.00	16.5	1407.80	n.a.	n.a.	-0.11840	-0.11840
SY124_ARATH	O62236_CAEEL	ARATH	CAEEL	Between-spec. outparalogs	CAEEL	147.00	17.5	1407.80	n.a.	n.a.	0.27135	0.27135
SYP21_ARATH	O62236_CAEEL	ARATH	CAEEL	Between-spec. outparalogs	CAEEL	154.00	18.1	1407.80	n.a.	n.a.	-0.11840	-0.11840
SYP22_ARATH	O62236_CAEEL	ARATH	CAEEL	Between-spec. outparalogs	CAEEL	165.00	20.7	1407.80	n.a.	n.a.	-0.02773	-0.02773
KAT3_ARATH	O62237_CAEEL	ARATH	CAEEL	Between-spec. outparalogs	CAEEL	231.00	13.6	1407.80	n.a.	n.a.	0.10024	0.10024
BPM3_ARATH	MEL26_CAEEL	ARATH	CAEEL	Between-spec. outparalogs	CAEEL	171.00	19.0	1407.80	n.a.	-0.20198	-0.11840	-0.16019
Q9LNC5_ARATH	EF2_CAEEL	ARATH	CAEEL	Between-spec. outparalogs	CAEEL	101.00	33.1	1407.80	n.a.	n.a.	0.47676	0.47676
EFGM_ARATH	EF2_CAEEL	ARATH	CAEEL	Between-spec. outparalogs	CAEEL	170.00	19.5	1407.80	n.a.	n.a.	-0.11840	-0.11840
Q9SI75_ARATH	EF2_CAEEL	ARATH	CAEEL	Between-spec. outparalogs	CAEEL	154.00	22.8	1407.80	n.a.	n.a.	0.34142	0.34142
NP_182029.1	EF2_CAEEL	ARATH	CAEEL	Between-spec. outparalogs	CAEEL	169.00	19.4	1407.80	n.a.	n.a.	-0.11840	-0.11840
Q93Z53_ARATH	O17835_CAEEL	ARATH	CAEEL	Between-spec. outparalogs	CAEEL	97.00	32.3	1407.80	n.a.	n.a.	-0.11840	-0.11840
Q9LIK0_ARATH	O17835_CAEEL	ARATH	CAEEL	Between-spec. outparalogs	CAEEL	114.00	30.0	1407.80	n.a.	n.a.	-0.11840	-0.11840
Q94KE3_ARATH	O17835_CAEEL	ARATH	CAEEL	Between-spec. outparalogs	CAEEL	116.00	28.3	1407.80	n.a.	n.a.	-0.11840	-0.11840
Q9FLW9_ARATH	O17835_CAEEL	ARATH	CAEEL	Between-spec. outparalogs	CAEEL	104.00	32.0	1407.80	n.a.	n.a.	0.07856	0.07856
ALA3_ARATH	O45878_CAEEL	ARATH	CAEEL	Between-spec. outparalogs	CAEEL	123.00	26.5	1407.80	n.a.	n.a.	0.28399	0.28399
HXKL2_ARATH	Q19440_CAEEL	ARATH	CAEEL	Between-spec. outparalogs	CAEEL	156.00	22.7	1407.80	n.a.	n.a.	-0.11840	-0.11840
RPD2A_ARATH	Q27493_CAEEL	ARATH	CAEEL	Between-spec. outparalogs	CAEEL	158.00	23.5	1407.80	n.a.	n.a.	-0.11840	-0.11840
RABA3_ARATH	P91857_CAEEL	ARATH	CAEEL	Between-spec. outparalogs	CAEEL	80.00	35.0	1407.80	n.a.	0.32505	n.a.	0.32505
RAD2A_ARATH	P91857_CAEEL	ARATH	CAEEL	Between-spec. outparalogs	CAEEL	73.00	41.4	1407.80	n.a.	0.26723	0.10543	0.18633
RAA1A_ARATH	P91857_CAEEL	ARATH	CAEEL	Between-spec. outparalogs	CAEEL	76.00	38.6	1407.80	n.a.	0.22119	0.10787	0.16453
RAA2B_ARATH	P91857_CAEEL	ARATH	CAEEL	Between-spec. outparalogs	CAEEL	82.00	36.8	1407.80	n.a.	0.48437	n.a.	0.48437
RAA2A_ARATH	P91857_CAEEL	ARATH	CAEEL	Between-spec. outparalogs	CAEEL	78.00	37.6	1407.80	n.a.	0.48437	0.20124	0.34280
RAA1B_ARATH	P91857_CAEEL	ARATH	CAEEL	Between-spec. outparalogs	CAEEL	76.00	37.8	1407.80	-0.11050	0.26723	n.a.	0.07837
RAC4_ARATH	P91857_CAEEL	ARATH	CAEEL	Between-spec. outparalogs	CAEEL	132.00	25.0	1407.80	n.a.	0.19967	0.29322	0.24645
RAG3B_ARATH	P91857_CAEEL	ARATH	CAEEL	Between-spec. outparalogs	CAEEL	90.00	35.7	1407.80	n.a.	0.10305	n.a.	0.10305
RAA1I_ARATH	P91857_CAEEL	ARATH	CAEEL	Between-spec. outparalogs	CAEEL	79.00	36.7	1407.80	n.a.	0.22119	n.a.	0.22119
RABC1_ARATH	P91857_CAEEL	ARATH	CAEEL	Between-spec. outparalogs	CAEEL	103.00	33.8	1407.80	n.a.	0.22119	n.a.	0.22119
RAG3E_ARATH	P91857_CAEEL	ARATH	CAEEL	Between-spec. outparalogs	CAEEL	92.00	35.0	1407.80	n.a.	0.22119	-0.11840	0.05139
RAG3D_ARATH	P91857_CAEEL	ARATH	CAEEL	Between-spec. outparalogs	CAEEL	98.00	37.3	1407.80	n.a.	0.26723	n.a.	0.26723
RAA6A_ARATH	P91857_CAEEL	ARATH	CAEEL	Between-spec. outparalogs	CAEEL	87.00	35.3	1407.80	n.a.	0.22119	n.a.	0.22119
RAC5_ARATH	P91857_CAEEL	ARATH	CAEEL	Between-spec. outparalogs	CAEEL	131.00	24.5	1407.80	-0.11050	0.16854	n.a.	0.02902
RAC1_ARATH	P91857_CAEEL	ARATH	CAEEL	Between-spec. outparalogs	CAEEL	125.00	25.5	1407.80	n.a.	0.01066	0.03284	0.02175
RAH1D_ARATH	P91857_CAEEL	ARATH	CAEEL	Between-spec. outparalogs	CAEEL	89.00	35.8	1407.80	n.a.	0.11237	n.a.	0.11237
RAA5C_ARATH	P91857_CAEEL	ARATH	CAEEL	Between-spec. outparalogs	CAEEL	82.00	33.5	1407.80	n.a.	0.13037	-0.11840	0.00598
RAH1B_ARATH	P91857_CAEEL	ARATH	CAEEL	Between-spec. outparalogs	CAEEL	88.00	35.3	1407.80	-0.11050	0.11252	0.13978	0.04727
RAC9_ARATH	P91857_CAEEL	ARATH	CAEEL	Between-spec. outparalogs	CAEEL	119.00	28.1	1407.80	n.a.	0.22119	n.a.	0.22119
RAA5B_ARATH	P91857_CAEEL	ARATH	CAEEL	Between-spec. outparalogs	CAEEL	80.00	35.1	1407.80	n.a.	0.22119	n.a.	0.22119
RAE1E_ARATH	P91857_CAEEL	ARATH	CAEEL	Between-spec. outparalogs	CAEEL	82.00	39.2	1407.80	n.a.	0.22119	n.a.	0.22119
RABD1_ARATH	P91857_CAEEL	ARATH	CAEEL	Between-spec. outparalogs	CAEEL	84.00	39.9	1407.80	-0.11050	0.22119	n.a.	0.05534
RAA4D_ARATH	P91857_CAEEL	ARATH	CAEEL	Between-spec. outparalogs	CAEEL	77.00	35.5	1407.80	-0.11050	-0.08941	0.26822	0.02277
RAA1G_ARATH	P91857_CAEEL	ARATH	CAEEL	Between-spec. outparalogs	CAEEL	78.00	37.9	1407.80	n.a.	n.a.	-0.11840	-0.11840
RAG3C_ARATH	P91857_CAEEL	ARATH	CAEEL	Between-spec. outparalogs	CAEEL	92.00	36.2	1407.80	n.a.	0.24966	n.a.	0.24966
RAG3F_ARATH	P91857_CAEEL	ARATH	CAEEL	Between-spec. outparalogs	CAEEL	87.00	36.9	1407.80	n.a.	0.24966	n.a.	0.24966
RAE1C_ARATH	P91857_CAEEL	ARATH	CAEEL	Between-spec. outparalogs	CAEEL	88.00	38.5	1407.80	n.a.	0.26723	0.02762	0.14743
RAA2C_ARATH	P91857_CAEEL	ARATH	CAEEL	Between-spec. outparalogs	CAEEL	80.00	36.6	1407.80	n.a.	0.48437	n.a.	0.48437
RAC8_ARATH	P91857_CAEEL	ARATH	CAEEL	Between-spec. outparalogs	CAEEL	120.00	26.2	1407.80	n.a.	0.22119	n.a.	0.22119
RAC11_ARATH	P91857_CAEEL	ARATH	CAEEL	Between-spec. outparalogs	CAEEL	127.00	25.0	1407.80	-0.11050	-0.02298	0.30258	0.05637
RAE1A_ARATH	P91857_CAEEL	ARATH	CAEEL	Between-spec. outparalogs	CAEEL	84.00	40.7	1407.80	n.a.	0.22119	n.a.	0.22119
RABF1_ARATH	P91857_CAEEL	ARATH	CAEEL	Between-spec. outparalogs	CAEEL	48.00	48.7	1407.80	0.88950	0.53231	0.09912	0.50698
RAG3A_ARATH	P91857_CAEEL	ARATH	CAEEL	Between-spec. outparalogs	CAEEL	103.00	31.8	1407.80	n.a.	0.22119	n.a.	0.22119
RAB1C_ARATH	P91857_CAEEL	ARATH	CAEEL	Between-spec. outparalogs	CAEEL	86.00	33.2	1407.80	n.a.	0.26723	n.a.	0.26723
RAA1E_ARATH	P91857_CAEEL	ARATH	CAEEL	Between-spec. outparalogs	CAEEL	77.00	36.3	1407.80	n.a.	0.22119	n.a.	0.22119
RAA1D_ARATH	P91857_CAEEL	ARATH	CAEEL	Between-spec. outparalogs	CAEEL	78.00	37.2	1407.80	n.a.	0.22119	n.a.	0.22119
RAC7_ARATH	P91857_CAEEL	ARATH	CAEEL	Between-spec. outparalogs	CAEEL	128.00	23.5	1407.80	n.a.	0.22119	n.a.	0.22119
RAC3_ARATH	P91857_CAEEL	ARATH	CAEEL	Between-spec. outparalogs	CAEEL	123.00	27.7	1407.80	0.88950	0.09761	n.a.	0.49355
RAB1B_ARATH	P91857_CAEEL	ARATH	CAEEL	Between-spec. outparalogs	CAEEL	85.00	34.4	1407.80	-0.11050	0.19817	n.a.	0.04383
RAC6_ARATH	P91857_CAEEL	ARATH	CAEEL	Between-spec. outparalogs	CAEEL	118.00	26.1	1407.80	n.a.	0.01457	n.a.	0.01457
RAA4B_ARATH	P91857_CAEEL	ARATH	CAEEL	Between-spec. outparalogs	CAEEL	77.00	36.4	1407.80	-0.11050	0.22119	0.11027	0.07365
RAC2A_ARATH	P91857_CAEEL	ARATH	CAEEL	Between-spec. outparalogs	CAEEL	100.00	33.6	1407.80	-0.11050	0.04571	n.a.	-0.03240
RAN1_ARATH	P91857_CAEEL	ARATH	CAEEL	Between-spec. outparalogs	CAEEL	115.00	29.1	1407.80	n.a.	0.14830	-0.11840	0.01495
RAN2_ARATH	P91857_CAEEL	ARATH	CAEEL	Between-spec. outparalogs	CAEEL	115.00	29.1	1407.80	n.a.	0.01086	-0.11840	-0.05377
RAA1C_ARATH	P91857_CAEEL	ARATH	CAEEL	Between-spec. outparalogs	CAEEL	74.00	38.2	1407.80	n.a.	0.22648	n.a.	0.22648
RAD2B_ARATH	P91857_CAEEL	ARATH	CAEEL	Between-spec. outparalogs	CAEEL	81.00	41.8	1407.80	n.a.	0.22119	n.a.	0.22119
RAA5A_ARATH	P91857_CAEEL	ARATH	CAEEL	Between-spec. outparalogs	CAEEL	83.00	35.0	1407.80	n.a.	0.22119	n.a.	0.22119
RAA2D_ARATH	P91857_CAEEL	ARATH	CAEEL	Between-spec. outparalogs	CAEEL	82.00	36.3	1407.80	n.a.	0.48437	n.a.	0.48437
Q9FJF1_ARATH	P91857_CAEEL	ARATH	CAEEL	Between-spec. outparalogs	CAEEL	85.00	40.3	1407.80	n.a.	0.22119	n.a.	0.22119
RAC10_ARATH	P91857_CAEEL	ARATH	CAEEL	Between-spec. outparalogs	CAEEL	126.00	24.1	1407.80	-0.11050	0.22119	n.a.	0.05534
RAH1A_ARATH	P91857_CAEEL	ARATH	CAEEL	Between-spec. outparalogs	CAEEL	91.00	34.4	1407.80	n.a.	0.11237	n.a.	0.11237
RAA4A_ARATH	P91857_CAEEL	ARATH	CAEEL	Between-spec. outparalogs	CAEEL	82.00	34.3	1407.80	n.a.	0.22119	n.a.	0.22119
NP_172382.1	O45246_CAEEL	ARATH	CAEEL	Between-spec. outparalogs	CAEEL	51.00	51.6	1407.80	n.a.	n.a.	0.29276	0.29276
Q9S9N1_ARATH	O45246_CAEEL	ARATH	CAEEL	Between-spec. outparalogs	CAEEL	45.00	63.2	1407.80	n.a.	n.a.	0.21177	0.21177
Q9C7X7_ARATH	O45246_CAEEL	ARATH	CAEEL	Between-spec. outparalogs	CAEEL	41.21	61.8	1407.80	n.a.	n.a.	0.28448	0.28448
Q9SKY8_ARATH	O45246_CAEEL	ARATH	CAEEL	Between-spec. outparalogs	CAEEL	121.00	26.2	1407.80	n.a.	n.a.	0.23178	0.23178
HSP73_ARATH	O45246_CAEEL	ARATH	CAEEL	Between-spec. outparalogs	CAEEL	42.13	64.7	1407.80	n.a.	n.a.	0.26761	0.26761
HSP74_ARATH	O45246_CAEEL	ARATH	CAEEL	Between-spec. outparalogs	CAEEL	43.06	62.8	1407.80	n.a.	n.a.	0.35306	0.35306
Q9STW6_ARATH	O45246_CAEEL	ARATH	CAEEL	Between-spec. outparalogs	CAEEL	68.00	42.3	1407.80	n.a.	n.a.	0.25377	0.25377
Q8GUM2_ARATH	O45246_CAEEL	ARATH	CAEEL	Between-spec. outparalogs	CAEEL	69.00	43.9	1407.80	n.a.	n.a.	0.29764	0.29764
HSP72_ARATH	O45246_CAEEL	ARATH	CAEEL	Between-spec. outparalogs	CAEEL	44.02	63.3	1407.80	n.a.	n.a.	0.41556	0.41556
HSP71_ARATH	O45246_CAEEL	ARATH	CAEEL	Between-spec. outparalogs	CAEEL	43.06	64.0	1407.80	n.a.	n.a.	0.37707	0.37707
Q9LDZ0_ARATH	O45246_CAEEL	ARATH	CAEEL	Between-spec. outparalogs	CAEEL	71.00	43.7	1407.80	n.a.	n.a.	0.38013	0.38013
BIP1_ARATH	O45246_CAEEL	ARATH	CAEEL	Between-spec. outparalogs	CAEEL	51.00	55.3	1407.80	n.a.	n.a.	0.22736	0.22736
Q9LTX9_ARATH	O45246_CAEEL	ARATH	CAEEL	Between-spec. outparalogs	CAEEL	68.00	41.3	1407.80	n.a.	n.a.	0.24692	0.24692
NP_176892.1	Q93228_CAEEL	ARATH	CAEEL	Between-spec. outparalogs	CAEEL	223.00	11.0	1407.80	n.a.	n.a.	-0.11840	-0.11840
Q8S8J6_ARATH	Q93228_CAEEL	ARATH	CAEEL	Between-spec. outparalogs	CAEEL	220.00	14.8	1407.80	n.a.	n.a.	-0.11840	-0.11840
Q9C5G5_ARATH	Q93641_CAEEL	ARATH	CAEEL	Between-spec. outparalogs	CAEEL	131.00	30.7	1407.80	n.a.	n.a.	0.29810	0.29810
DWA2_ARATH	RBA1_CAEEL	ARATH	CAEEL	Between-spec. outparalogs	CAEEL	203.00	15.1	1407.80	n.a.	n.a.	0.02993	0.02993
MSI1_ARATH	RBA1_CAEEL	ARATH	CAEEL	Between-spec. outparalogs	CAEEL	76.00	43.9	1407.80	n.a.	n.a.	0.46818	0.46818
DWA2_ARATH	LIN53_CAEEL	ARATH	CAEEL	Between-spec. outparalogs	CAEEL	189.00	16.3	1407.80	n.a.	0.49313	0.04519	0.26916
MSI4_ARATH	LIN53_CAEEL	ARATH	CAEEL	Between-spec. outparalogs	CAEEL	120.00	27.1	1407.80	-0.02754	0.57994	n.a.	0.27620
MSI3_ARATH	LIN53_CAEEL	ARATH	CAEEL	Between-spec. outparalogs	CAEEL	72.00	47.6	1407.80	n.a.	0.16759	n.a.	0.16759
Q8RWA5_ARATH	Q9XUR1_CAEEL	ARATH	CAEEL	Between-spec. outparalogs	CAEEL	190.00	16.3	1407.80	n.a.	n.a.	-0.11840	-0.11840
O04619_ARATH	Q9XUR1_CAEEL	ARATH	CAEEL	Between-spec. outparalogs	CAEEL	167.00	20.0	1407.80	n.a.	n.a.	-0.11840	-0.11840
Q94AG6_ARATH	Q9XUR1_CAEEL	ARATH	CAEEL	Between-spec. outparalogs	CAEEL	172.00	19.0	1407.80	n.a.	n.a.	-0.11840	-0.11840
AGO1_ARATH	Q9XVF1_CAEEL	ARATH	CAEEL	Between-spec. outparalogs	CAEEL	205.00	16.5	1407.80	n.a.	n.a.	0.42392	0.42392
AGO4_ARATH	Q9XVF1_CAEEL	ARATH	CAEEL	Between-spec. outparalogs	CAEEL	212.00	18.5	1407.80	n.a.	n.a.	0.64517	0.64517
AGO9_ARATH	Q9XVF1_CAEEL	ARATH	CAEEL	Between-spec. outparalogs	CAEEL	223.00	18.1	1407.80	n.a.	n.a.	0.13032	0.13032
TBB1_ARATH	O18688_CAEEL	ARATH	CAEEL	Between-spec. outparalogs	CAEEL	96.00	40.7	1407.80	n.a.	n.a.	0.27945	0.27945
TBB7_ARATH	O18688_CAEEL	ARATH	CAEEL	Between-spec. outparalogs	CAEEL	97.00	39.6	1407.80	n.a.	n.a.	-0.11840	-0.11840
TBG1_ARATH	O18688_CAEEL	ARATH	CAEEL	Between-spec. outparalogs	CAEEL	127.00	30.4	1407.80	n.a.	n.a.	0.50276	0.50276
TBA6_ARATH	O18688_CAEEL	ARATH	CAEEL	Between-spec. outparalogs	CAEEL	25.41	76.6	1407.80	n.a.	n.a.	0.16556	0.16556
TBB9_ARATH	O18688_CAEEL	ARATH	CAEEL	Between-spec. outparalogs	CAEEL	97.00	40.0	1407.80	n.a.	n.a.	-0.11840	-0.11840
TBG2_ARATH	O18688_CAEEL	ARATH	CAEEL	Between-spec. outparalogs	CAEEL	126.00	30.8	1407.80	n.a.	n.a.	0.50276	0.50276
TBB6_ARATH	O18688_CAEEL	ARATH	CAEEL	Between-spec. outparalogs	CAEEL	94.00	40.3	1407.80	n.a.	n.a.	-0.11840	-0.11840
TBB8_ARATH	O18688_CAEEL	ARATH	CAEEL	Between-spec. outparalogs	CAEEL	97.00	40.3	1407.80	n.a.	n.a.	-0.11840	-0.11840
TBB2_ARATH	O18688_CAEEL	ARATH	CAEEL	Between-spec. outparalogs	CAEEL	97.00	40.6	1407.80	n.a.	n.a.	-0.11840	-0.11840
PLT1_ARATH	AAF21932.1	ARATH	CAEEL	Between-spec. outparalogs	CAEEL	213.00	16.4	1407.80	n.a.	n.a.	0.25940	0.25940
PLT5_ARATH	AAF21932.1	ARATH	CAEEL	Between-spec. outparalogs	CAEEL	228.00	14.8	1407.80	0.33094	n.a.	n.a.	0.33094
Q9LJN8_ARATH	NPP17_CAEEL	ARATH	CAEEL	Between-spec. outparalogs	CAEEL	140.00	28.5	1407.80	n.a.	n.a.	0.02478	0.02478
O48916_ARATH	Q9XVS0_CAEEL	ARATH	CAEEL	Between-spec. outparalogs	CAEEL	108.00	31.0	1407.80	n.a.	n.a.	0.07395	0.07395
SYV_ARATH	BAC76731.1	ARATH	CAEEL	Between-spec. outparalogs	CAEEL	207.00	16.0	1407.80	n.a.	n.a.	0.34493	0.34493
NP_192770.2	BAC76731.1	ARATH	CAEEL	Between-spec. outparalogs	CAEEL	169.00	18.0	1407.80	n.a.	n.a.	-0.11840	-0.11840
NP_568337.3	BAC76731.1	ARATH	CAEEL	Between-spec. outparalogs	CAEEL	187.00	19.4	1407.80	n.a.	n.a.	0.34493	0.34493
IQD32_ARATH	Q9XVS4_CAEEL	ARATH	CAEEL	Between-spec. outparalogs	CAEEL	243.00	11.6	1407.80	n.a.	0.14309	0.49595	0.31952
NP_177385.2	Q9XVS4_CAEEL	ARATH	CAEEL	Between-spec. outparalogs	CAEEL	271.00	10.1	1407.80	n.a.	-0.20908	n.a.	-0.20908
O82345_ARATH	Q9XVS4_CAEEL	ARATH	CAEEL	Between-spec. outparalogs	CAEEL	298.00	10.9	1407.80	n.a.	n.a.	0.22599	0.22599
NP_190006.1	Q9XVS4_CAEEL	ARATH	CAEEL	Between-spec. outparalogs	CAEEL	276.00	11.2	1407.80	n.a.	0.12278	0.17070	0.14674
Q9M1S4_ARATH	Q9XVS4_CAEEL	ARATH	CAEEL	Between-spec. outparalogs	CAEEL	262.00	9.9	1407.80	n.a.	-0.11606	n.a.	-0.11606
NP_193013.1	Q9XVS4_CAEEL	ARATH	CAEEL	Between-spec. outparalogs	CAEEL	288.00	10.2	1407.80	n.a.	-0.13918	n.a.	-0.13918
O65430_ARATH	Q9XVS4_CAEEL	ARATH	CAEEL	Between-spec. outparalogs	CAEEL	276.00	9.5	1407.80	n.a.	0.07330	n.a.	0.07330
Q9FHU3_ARATH	Q9XVS4_CAEEL	ARATH	CAEEL	Between-spec. outparalogs	CAEEL	241.00	12.9	1407.80	n.a.	0.31979	0.05160	0.18570
NP_200377.1	Q9XVS4_CAEEL	ARATH	CAEEL	Between-spec. outparalogs	CAEEL	213.00	16.2	1407.80	n.a.	0.01963	n.a.	0.01963
PABP3_ARATH	Q9U302_CAEEL	ARATH	CAEEL	Between-spec. outparalogs	CAEEL	80.00	39.5	1407.80	n.a.	n.a.	-0.05958	-0.05958
O22173_ARATH	Q9U302_CAEEL	ARATH	CAEEL	Between-spec. outparalogs	CAEEL	81.00	37.6	1407.80	n.a.	n.a.	-0.11840	-0.11840
NP_195137.2	Q9U302_CAEEL	ARATH	CAEEL	Between-spec. outparalogs	CAEEL	87.00	28.3	1407.80	n.a.	n.a.	-0.11840	-0.11840
PSA2B_ARATH	PSA5_CAEEL	ARATH	CAEEL	Between-spec. outparalogs	CAEEL	115.00	30.1	1407.80	n.a.	n.a.	-0.11840	-0.11840
PSA3_ARATH	PSA5_CAEEL	ARATH	CAEEL	Between-spec. outparalogs	CAEEL	127.00	28.3	1407.80	n.a.	n.a.	-0.11840	-0.11840
PSA4_ARATH	PSA5_CAEEL	ARATH	CAEEL	Between-spec. outparalogs	CAEEL	93.00	33.8	1407.80	n.a.	n.a.	-0.11840	-0.11840
PSA7A_ARATH	PSA5_CAEEL	ARATH	CAEEL	Between-spec. outparalogs	CAEEL	107.00	32.1	1407.80	n.a.	n.a.	-0.11840	-0.11840
PSA6A_ARATH	PSA5_CAEEL	ARATH	CAEEL	Between-spec. outparalogs	CAEEL	117.00	30.7	1407.80	n.a.	n.a.	-0.11840	-0.11840
PSA1A_ARATH	PSA5_CAEEL	ARATH	CAEEL	Between-spec. outparalogs	CAEEL	99.00	31.8	1407.80	n.a.	n.a.	-0.11840	-0.11840
ERCC2_ARATH	RTEL1_CAEEL	ARATH	CAEEL	Between-spec. outparalogs	CAEEL	179.00	17.1	1407.80	n.a.	n.a.	-0.11840	-0.11840
RH47_ARATH	O61815_CAEEL	ARATH	CAEEL	Between-spec. outparalogs	CAEEL	152.00	18.8	1407.80	n.a.	n.a.	0.03386	0.03386
RH2_ARATH	O61815_CAEEL	ARATH	CAEEL	Between-spec. outparalogs	CAEEL	140.00	19.6	1407.80	n.a.	n.a.	-0.11840	-0.11840
RH38_ARATH	O61815_CAEEL	ARATH	CAEEL	Between-spec. outparalogs	CAEEL	161.00	20.1	1407.80	n.a.	n.a.	-0.11840	-0.11840
RH8_ARATH	O61815_CAEEL	ARATH	CAEEL	Between-spec. outparalogs	CAEEL	129.00	20.7	1407.80	n.a.	n.a.	-0.11840	-0.11840
RH25_ARATH	O61815_CAEEL	ARATH	CAEEL	Between-spec. outparalogs	CAEEL	118.00	31.0	1407.80	n.a.	n.a.	-0.11840	-0.11840
NP_568245.1	O61815_CAEEL	ARATH	CAEEL	Between-spec. outparalogs	CAEEL	143.00	21.3	1407.80	n.a.	n.a.	-0.11840	-0.11840
Q94AY1_ARATH	O44954_CAEEL	ARATH	CAEEL	Between-spec. outparalogs	CAEEL	113.00	27.2	1407.80	n.a.	n.a.	-0.11840	-0.11840
KSG9_ARATH	CSK2A_CAEEL	ARATH	CAEEL	Between-spec. outparalogs	CAEEL	140.00	26.1	1407.80	n.a.	-0.20707	0.09121	-0.05793
SRK2A_ARATH	CSK2A_CAEEL	ARATH	CAEEL	Between-spec. outparalogs	CAEEL	183.00	17.6	1407.80	n.a.	-0.20746	0.06550	-0.07098
CDKD3_ARATH	CSK2A_CAEEL	ARATH	CAEEL	Between-spec. outparalogs	CAEEL	128.00	22.7	1407.80	n.a.	-0.20746	n.a.	-0.20746
CKB22_ARATH	CSK2A_CAEEL	ARATH	CAEEL	Between-spec. outparalogs	CAEEL	135.00	24.2	1407.80	n.a.	n.a.	0.15556	0.15556
KSG4_ARATH	CSK2A_CAEEL	ARATH	CAEEL	Between-spec. outparalogs	CAEEL	147.00	20.6	1407.80	n.a.	-0.20919	0.03887	-0.08516
MPK2_ARATH	CSK2A_CAEEL	ARATH	CAEEL	Between-spec. outparalogs	CAEEL	136.00	24.4	1407.80	n.a.	n.a.	-0.11840	-0.11840
SRK2B_ARATH	CSK2A_CAEEL	ARATH	CAEEL	Between-spec. outparalogs	CAEEL	193.00	17.0	1407.80	n.a.	n.a.	0.04770	0.04770
CDKD2_ARATH	CSK2A_CAEEL	ARATH	CAEEL	Between-spec. outparalogs	CAEEL	140.00	24.5	1407.80	n.a.	-0.20746	n.a.	-0.20746
CDKD1_ARATH	CSK2A_CAEEL	ARATH	CAEEL	Between-spec. outparalogs	CAEEL	125.00	23.2	1407.80	n.a.	-0.20746	n.a.	-0.20746
CKB21_ARATH	CSK2A_CAEEL	ARATH	CAEEL	Between-spec. outparalogs	CAEEL	142.00	23.1	1407.80	n.a.	-0.21575	0.12816	-0.04379
SRK2C_ARATH	CSK2A_CAEEL	ARATH	CAEEL	Between-spec. outparalogs	CAEEL	239.00	16.1	1407.80	n.a.	-0.20746	0.00847	-0.09950
MPK7_ARATH	CSK2A_CAEEL	ARATH	CAEEL	Between-spec. outparalogs	CAEEL	124.00	26.1	1407.80	n.a.	n.a.	-0.00185	-0.00185
KSG6_ARATH	CSK2A_CAEEL	ARATH	CAEEL	Between-spec. outparalogs	CAEEL	143.00	25.3	1407.80	n.a.	n.a.	0.08298	0.08298
MPK6_ARATH	CSK2A_CAEEL	ARATH	CAEEL	Between-spec. outparalogs	CAEEL	135.00	22.8	1407.80	n.a.	-0.21341	0.31967	0.05313
MPK12_ARATH	CSK2A_CAEEL	ARATH	CAEEL	Between-spec. outparalogs	CAEEL	138.00	25.2	1407.80	n.a.	-0.20746	0.02507	-0.09119
PPCK2_ARATH	CSK2A_CAEEL	ARATH	CAEEL	Between-spec. outparalogs	CAEEL	158.00	20.3	1407.80	n.a.	n.a.	-0.00034	-0.00034
KSG3_ARATH	CSK2A_CAEEL	ARATH	CAEEL	Between-spec. outparalogs	CAEEL	151.00	21.6	1407.80	n.a.	-0.20919	0.12574	-0.04172
MPK3_ARATH	CSK2A_CAEEL	ARATH	CAEEL	Between-spec. outparalogs	CAEEL	130.00	25.6	1407.80	n.a.	n.a.	0.30443	0.30443
CDKA1_ARATH	CSK2A_CAEEL	ARATH	CAEEL	Between-spec. outparalogs	CAEEL	126.00	25.6	1407.80	n.a.	-0.20791	0.39777	0.09493
SRK2D_ARATH	CSK2A_CAEEL	ARATH	CAEEL	Between-spec. outparalogs	CAEEL	187.00	18.6	1407.80	n.a.	-0.20763	0.19334	-0.00714
CKB11_ARATH	CSK2A_CAEEL	ARATH	CAEEL	Between-spec. outparalogs	CAEEL	137.00	22.5	1407.80	n.a.	-0.20746	0.40741	0.09997
NP_974471.1	CSK2A_CAEEL	ARATH	CAEEL	Between-spec. outparalogs	CAEEL	135.00	22.0	1407.80	n.a.	-0.20919	n.a.	-0.20919
MPK4_ARATH	CSK2A_CAEEL	ARATH	CAEEL	Between-spec. outparalogs	CAEEL	136.00	24.9	1407.80	n.a.	-0.20746	0.19419	-0.00663
KSG7_ARATH	CSK2A_CAEEL	ARATH	CAEEL	Between-spec. outparalogs	CAEEL	141.00	25.6	1407.80	n.a.	-0.20679	0.24140	0.01731
AFC2_ARATH	CSK2A_CAEEL	ARATH	CAEEL	Between-spec. outparalogs	CAEEL	155.00	19.3	1407.80	n.a.	n.a.	-0.11840	-0.11840
SRK2E_ARATH	CSK2A_CAEEL	ARATH	CAEEL	Between-spec. outparalogs	CAEEL	175.00	17.9	1407.80	n.a.	-0.20763	0.22105	0.00671
SRK2F_ARATH	CSK2A_CAEEL	ARATH	CAEEL	Between-spec. outparalogs	CAEEL	197.00	18.6	1407.80	n.a.	-0.20763	0.04770	-0.07997
KSG5_ARATH	CSK2A_CAEEL	ARATH	CAEEL	Between-spec. outparalogs	CAEEL	149.00	23.0	1407.80	n.a.	-0.20919	0.03887	-0.08516
KSG1_ARATH	CSK2A_CAEEL	ARATH	CAEEL	Between-spec. outparalogs	CAEEL	151.00	21.8	1407.80	n.a.	-0.20919	0.12574	-0.04172
CDKC2_ARATH	CSK2A_CAEEL	ARATH	CAEEL	Between-spec. outparalogs	CAEEL	145.00	19.4	1407.80	n.a.	-0.20838	0.44434	0.11798
SRK2I_ARATH	CSK2A_CAEEL	ARATH	CAEEL	Between-spec. outparalogs	CAEEL	180.00	18.4	1407.80	n.a.	-0.20763	0.19334	-0.00714
Q9SEE9_ARATH	O62185_CAEEL	ARATH	CAEEL	Between-spec. outparalogs	CAEEL	129.00	20.4	1407.80	n.a.	n.a.	-0.01353	-0.01353
MPK9_ARATH	CDK9_CAEEL	ARATH	CAEEL	Between-spec. outparalogs	CAEEL	137.00	19.5	1407.80	n.a.	n.a.	0.03339	0.03339
CDKF1_ARATH	CDK9_CAEEL	ARATH	CAEEL	Between-spec. outparalogs	CAEEL	123.00	19.8	1407.80	n.a.	n.a.	0.07248	0.07248
CDKC1_ARATH	CDK9_CAEEL	ARATH	CAEEL	Between-spec. outparalogs	CAEEL	95.00	26.0	1407.80	n.a.	n.a.	0.06264	0.06264
Q9SHH0_ARATH	Q9NA91_CAEEL	ARATH	CAEEL	Between-spec. outparalogs	CAEEL	213.00	17.3	1407.80	n.a.	-0.20967	n.a.	-0.20967
O64759_ARATH	Q9NA91_CAEEL	ARATH	CAEEL	Between-spec. outparalogs	CAEEL	243.00	15.6	1407.80	n.a.	-0.20967	n.a.	-0.20967
Q8W4K3_ARATH	Q9NA91_CAEEL	ARATH	CAEEL	Between-spec. outparalogs	CAEEL	218.00	16.6	1407.80	n.a.	-0.21027	n.a.	-0.21027
Q84MA5_ARATH	Q9NA91_CAEEL	ARATH	CAEEL	Between-spec. outparalogs	CAEEL	171.00	18.5	1407.80	n.a.	-0.20967	n.a.	-0.20967
Q9LZ20_ARATH	Q9NA91_CAEEL	ARATH	CAEEL	Between-spec. outparalogs	CAEEL	202.00	17.6	1407.80	n.a.	-0.20967	n.a.	-0.20967
Q9FND5_ARATH	DMD_CAEEL	ARATH	CAEEL	Between-spec. outparalogs	CAEEL	303.00	9.2	1407.80	n.a.	0.21357	n.a.	0.21357
RAD2A_ARATH	Q1ZXR4_CAEEL	ARATH	CAEEL	Between-spec. outparalogs	CAEEL	77.00	42.4	1407.80	n.a.	n.a.	-0.11840	-0.11840
RAA1A_ARATH	Q1ZXR4_CAEEL	ARATH	CAEEL	Between-spec. outparalogs	CAEEL	43.06	55.1	1407.80	n.a.	n.a.	-0.11840	-0.11840
RAA2A_ARATH	Q1ZXR4_CAEEL	ARATH	CAEEL	Between-spec. outparalogs	CAEEL	41.21	54.8	1407.80	n.a.	n.a.	-0.11840	-0.11840
RAC4_ARATH	Q1ZXR4_CAEEL	ARATH	CAEEL	Between-spec. outparalogs	CAEEL	142.00	27.4	1407.80	n.a.	n.a.	0.11013	0.11013
RAG3E_ARATH	Q1ZXR4_CAEEL	ARATH	CAEEL	Between-spec. outparalogs	CAEEL	106.00	33.8	1407.80	n.a.	n.a.	-0.11840	-0.11840
RAA5C_ARATH	Q1ZXR4_CAEEL	ARATH	CAEEL	Between-spec. outparalogs	CAEEL	60.00	47.2	1407.80	n.a.	n.a.	-0.11840	-0.11840
RAH1B_ARATH	Q1ZXR4_CAEEL	ARATH	CAEEL	Between-spec. outparalogs	CAEEL	104.00	31.7	1407.80	n.a.	n.a.	-0.11840	-0.11840
RAA4D_ARATH	Q1ZXR4_CAEEL	ARATH	CAEEL	Between-spec. outparalogs	CAEEL	56.00	47.7	1407.80	n.a.	n.a.	0.36035	0.36035
RAA1G_ARATH	Q1ZXR4_CAEEL	ARATH	CAEEL	Between-spec. outparalogs	CAEEL	46.00	52.7	1407.80	n.a.	n.a.	-0.11840	-0.11840
RAE1C_ARATH	Q1ZXR4_CAEEL	ARATH	CAEEL	Between-spec. outparalogs	CAEEL	91.00	37.5	1407.80	n.a.	n.a.	0.29650	0.29650
RAC11_ARATH	Q1ZXR4_CAEEL	ARATH	CAEEL	Between-spec. outparalogs	CAEEL	138.00	27.4	1407.80	n.a.	n.a.	0.21432	0.21432
RABF1_ARATH	Q1ZXR4_CAEEL	ARATH	CAEEL	Between-spec. outparalogs	CAEEL	87.00	32.7	1407.80	n.a.	n.a.	-0.11840	-0.11840
RAA4B_ARATH	Q1ZXR4_CAEEL	ARATH	CAEEL	Between-spec. outparalogs	CAEEL	55.00	47.3	1407.80	n.a.	n.a.	-0.11840	-0.11840
RAN1_ARATH	Q1ZXR4_CAEEL	ARATH	CAEEL	Between-spec. outparalogs	CAEEL	148.00	23.9	1407.80	n.a.	n.a.	-0.11840	-0.11840
RAN2_ARATH	Q1ZXR4_CAEEL	ARATH	CAEEL	Between-spec. outparalogs	CAEEL	148.00	23.4	1407.80	n.a.	n.a.	-0.11840	-0.11840
Q9ZQ31_ARATH	AAF00546.1	ARATH	CAEEL	Between-spec. outparalogs	CAEEL	147.00	20.4	1407.80	n.a.	n.a.	-0.11840	-0.11840
UBC36_ARATH	UBC12_CAEEL	ARATH	CAEEL	Between-spec. outparalogs	CAEEL	148.00	22.7	1407.80	0.68404	n.a.	0.24842	0.46623
UBC35_ARATH	UBC12_CAEEL	ARATH	CAEEL	Between-spec. outparalogs	CAEEL	150.00	23.8	1407.80	0.68404	n.a.	0.23164	0.45784
UBC13_ARATH	UBC12_CAEEL	ARATH	CAEEL	Between-spec. outparalogs	CAEEL	139.00	22.0	1407.80	0.68404	n.a.	0.03391	0.35897
UBC14_ARATH	UBC12_CAEEL	ARATH	CAEEL	Between-spec. outparalogs	CAEEL	134.00	24.1	1407.80	0.68404	n.a.	0.03391	0.35897
NP_568902.1	UBC12_CAEEL	ARATH	CAEEL	Between-spec. outparalogs	CAEEL	138.00	25.5	1407.80	0.68404	n.a.	0.03391	0.35897
Q9LSE1_ARATH	Q8T4N7_CAEEL	ARATH	CAEEL	Between-spec. outparalogs	CAEEL	177.00	14.0	1407.80	n.a.	n.a.	-0.11840	-0.11840
Y4330_ARATH	Q8T4N7_CAEEL	ARATH	CAEEL	Between-spec. outparalogs	CAEEL	197.00	16.1	1407.80	n.a.	n.a.	0.07580	0.07580
NP_176052.3	AP1M_CAEEL	ARATH	CAEEL	Between-spec. outparalogs	CAEEL	146.00	26.8	1407.80	n.a.	n.a.	0.32980	0.32980
VATB1_ARATH	ATPA_CAEEL	ARATH	CAEEL	Between-spec. outparalogs	CAEEL	174.00	20.6	1407.80	n.a.	n.a.	-0.03662	-0.03662
MPK1_ARATH	GSK3_CAEEL	ARATH	CAEEL	Between-spec. outparalogs	CAEEL	117.00	29.6	1407.80	0.67915	n.a.	n.a.	0.67915
CKB22_ARATH	GSK3_CAEEL	ARATH	CAEEL	Between-spec. outparalogs	CAEEL	117.00	29.0	1407.80	n.a.	n.a.	0.12934	0.12934
M2K4_ARATH	GSK3_CAEEL	ARATH	CAEEL	Between-spec. outparalogs	CAEEL	148.00	22.3	1407.80	0.57785	n.a.	0.10436	0.34110
MPK2_ARATH	GSK3_CAEEL	ARATH	CAEEL	Between-spec. outparalogs	CAEEL	116.00	29.4	1407.80	0.79978	n.a.	0.06268	0.43123
CKB21_ARATH	GSK3_CAEEL	ARATH	CAEEL	Between-spec. outparalogs	CAEEL	118.00	28.6	1407.80	0.61447	n.a.	0.21468	0.41457
MPK7_ARATH	GSK3_CAEEL	ARATH	CAEEL	Between-spec. outparalogs	CAEEL	121.00	30.1	1407.80	n.a.	n.a.	-0.11840	-0.11840
AUR2_ARATH	GSK3_CAEEL	ARATH	CAEEL	Between-spec. outparalogs	CAEEL	139.00	22.7	1407.80	0.67915	n.a.	0.08200	0.38057
CKB12_ARATH	GSK3_CAEEL	ARATH	CAEEL	Between-spec. outparalogs	CAEEL	123.00	25.2	1407.80	-0.11050	n.a.	n.a.	-0.11050
MPK6_ARATH	GSK3_CAEEL	ARATH	CAEEL	Between-spec. outparalogs	CAEEL	119.00	26.8	1407.80	0.67915	n.a.	0.16001	0.41958
MPK12_ARATH	GSK3_CAEEL	ARATH	CAEEL	Between-spec. outparalogs	CAEEL	132.00	26.1	1407.80	0.78558	n.a.	-0.11840	0.33359
Q93V58_ARATH	GSK3_CAEEL	ARATH	CAEEL	Between-spec. outparalogs	CAEEL	157.00	19.1	1407.80	0.78558	n.a.	0.06268	0.42413
MPK3_ARATH	GSK3_CAEEL	ARATH	CAEEL	Between-spec. outparalogs	CAEEL	119.00	28.5	1407.80	n.a.	n.a.	0.16396	0.16396
CDKA1_ARATH	GSK3_CAEEL	ARATH	CAEEL	Between-spec. outparalogs	CAEEL	110.00	28.3	1407.80	0.79504	n.a.	0.37802	0.58653
Q8H120_ARATH	GSK3_CAEEL	ARATH	CAEEL	Between-spec. outparalogs	CAEEL	129.00	24.2	1407.80	0.78558	n.a.	n.a.	0.78558
CKB11_ARATH	GSK3_CAEEL	ARATH	CAEEL	Between-spec. outparalogs	CAEEL	142.00	22.9	1407.80	n.a.	n.a.	0.32023	0.32023
MPK4_ARATH	GSK3_CAEEL	ARATH	CAEEL	Between-spec. outparalogs	CAEEL	133.00	27.9	1407.80	0.67915	n.a.	0.11366	0.39641
KSG7_ARATH	GSK3_CAEEL	ARATH	CAEEL	Between-spec. outparalogs	CAEEL	43.06	53.7	1407.80	-0.11050	n.a.	0.25550	0.07250
AFC2_ARATH	GSK3_CAEEL	ARATH	CAEEL	Between-spec. outparalogs	CAEEL	146.00	17.4	1407.80	0.79978	n.a.	0.10447	0.45212
M2K2_ARATH	GSK3_CAEEL	ARATH	CAEEL	Between-spec. outparalogs	CAEEL	157.00	23.4	1407.80	0.57785	n.a.	-0.01131	0.28327
NP_201539.2	GSK3_CAEEL	ARATH	CAEEL	Between-spec. outparalogs	CAEEL	128.00	24.1	1407.80	0.78558	n.a.	n.a.	0.78558
NP_567513.1	O62140_CAEEL	ARATH	CAEEL	Between-spec. outparalogs	CAEEL	106.00	36.8	1407.80	n.a.	0.77790	n.a.	0.77790
ACO12_ARATH	CAB16864.1	ARATH	CAEEL	Between-spec. outparalogs	CAEEL	113.00	35.8	1407.80	n.a.	n.a.	-0.11840	-0.11840
TBB1_ARATH	TBA2_CAEEL	ARATH	CAEEL	Between-spec. outparalogs	CAEEL	96.00	40.7	1407.80	n.a.	n.a.	0.24993	0.24993
TBB7_ARATH	TBA2_CAEEL	ARATH	CAEEL	Between-spec. outparalogs	CAEEL	97.00	40.0	1407.80	n.a.	n.a.	-0.11840	-0.11840
TBG1_ARATH	TBA2_CAEEL	ARATH	CAEEL	Between-spec. outparalogs	CAEEL	126.00	30.6	1407.80	n.a.	n.a.	0.50272	0.50272
TBA6_ARATH	TBA2_CAEEL	ARATH	CAEEL	Between-spec. outparalogs	CAEEL	25.98	76.7	1407.80	n.a.	n.a.	0.16460	0.16460
TBB9_ARATH	TBA2_CAEEL	ARATH	CAEEL	Between-spec. outparalogs	CAEEL	98.00	40.0	1407.80	n.a.	n.a.	-0.11840	-0.11840
TBG2_ARATH	TBA2_CAEEL	ARATH	CAEEL	Between-spec. outparalogs	CAEEL	125.00	31.0	1407.80	n.a.	n.a.	0.50272	0.50272
TBB6_ARATH	TBA2_CAEEL	ARATH	CAEEL	Between-spec. outparalogs	CAEEL	93.00	40.8	1407.80	n.a.	n.a.	-0.11840	-0.11840
TBB8_ARATH	TBA2_CAEEL	ARATH	CAEEL	Between-spec. outparalogs	CAEEL	97.00	40.3	1407.80	n.a.	n.a.	-0.11840	-0.11840
TBB2_ARATH	TBA2_CAEEL	ARATH	CAEEL	Between-spec. outparalogs	CAEEL	97.00	40.6	1407.80	n.a.	n.a.	-0.11840	-0.11840
PSB5A_ARATH	O62102_CAEEL	ARATH	CAEEL	Between-spec. outparalogs	CAEEL	148.00	25.8	1407.80	n.a.	n.a.	-0.11840	-0.11840
NP_001031759.1	O62102_CAEEL	ARATH	CAEEL	Between-spec. outparalogs	CAEEL	123.00	25.9	1407.80	n.a.	n.a.	-0.11840	-0.11840
ARAE1_ARATH	Q564Q1_CAEEL	ARATH	CAEEL	Between-spec. outparalogs	CAEEL	104.00	32.0	1407.80	n.a.	n.a.	-0.11840	-0.11840
Q0WQ67_ARATH	Q564Q1_CAEEL	ARATH	CAEEL	Between-spec. outparalogs	CAEEL	194.00	19.6	1407.80	n.a.	n.a.	-0.11840	-0.11840
ARAE2_ARATH	Q564Q1_CAEEL	ARATH	CAEEL	Between-spec. outparalogs	CAEEL	94.00	27.4	1407.80	n.a.	n.a.	0.29005	0.29005
NP_190920.2	Q564Q1_CAEEL	ARATH	CAEEL	Between-spec. outparalogs	CAEEL	153.00	19.4	1407.80	n.a.	n.a.	-0.11840	-0.11840
Q9LZI2_ARATH	Q564Q1_CAEEL	ARATH	CAEEL	Between-spec. outparalogs	CAEEL	164.00	18.1	1407.80	n.a.	n.a.	-0.11840	-0.11840
ECA1_ARATH	Q6LA80_CAEEL	ARATH	CAEEL	Between-spec. outparalogs	CAEEL	115.00	28.7	1407.80	0.85520	-0.06617	0.66375	0.48426
ECA3_ARATH	Q6LA80_CAEEL	ARATH	CAEEL	Between-spec. outparalogs	CAEEL	120.00	27.8	1407.80	0.88950	0.28234	0.18815	0.45333
PMA10_ARATH	Q6LA80_CAEEL	ARATH	CAEEL	Between-spec. outparalogs	CAEEL	135.00	22.5	1407.80	n.a.	0.02123	-0.11840	-0.04859
ACA1_ARATH	Q6LA80_CAEEL	ARATH	CAEEL	Between-spec. outparalogs	CAEEL	125.00	26.8	1407.80	n.a.	-0.07068	n.a.	-0.07068
PMA9_ARATH	Q6LA80_CAEEL	ARATH	CAEEL	Between-spec. outparalogs	CAEEL	135.00	21.9	1407.80	n.a.	-0.20946	n.a.	-0.20946
PMA6_ARATH	Q6LA80_CAEEL	ARATH	CAEEL	Between-spec. outparalogs	CAEEL	134.00	22.4	1407.80	n.a.	-0.20946	n.a.	-0.20946
PMA1_ARATH	Q6LA80_CAEEL	ARATH	CAEEL	Between-spec. outparalogs	CAEEL	134.00	22.8	1407.80	0.60365	-0.07689	0.43451	0.32042
NP_180028.1	Q6LA80_CAEEL	ARATH	CAEEL	Between-spec. outparalogs	CAEEL	141.00	20.6	1407.80	n.a.	-0.20946	n.a.	-0.20946
ACA4_ARATH	Q6LA80_CAEEL	ARATH	CAEEL	Between-spec. outparalogs	CAEEL	140.00	26.2	1407.80	-0.11050	-0.00893	0.26696	0.04917
ACA9_ARATH	Q6LA80_CAEEL	ARATH	CAEEL	Between-spec. outparalogs	CAEEL	126.00	25.5	1407.80	0.61377	-0.20946	-0.11840	0.09530
PMA8_ARATH	Q6LA80_CAEEL	ARATH	CAEEL	Between-spec. outparalogs	CAEEL	137.00	21.7	1407.80	n.a.	-0.20946	n.a.	-0.20946
PMA4_ARATH	Q6LA80_CAEEL	ARATH	CAEEL	Between-spec. outparalogs	CAEEL	136.00	21.2	1407.80	n.a.	-0.20946	0.26519	0.02787
ACA11_ARATH	Q6LA80_CAEEL	ARATH	CAEEL	Between-spec. outparalogs	CAEEL	134.00	25.4	1407.80	n.a.	-0.01433	0.15918	0.07243
PMA7_ARATH	Q6LA80_CAEEL	ARATH	CAEEL	Between-spec. outparalogs	CAEEL	132.00	22.0	1407.80	n.a.	-0.20946	n.a.	-0.20946
ACA10_ARATH	Q6LA80_CAEEL	ARATH	CAEEL	Between-spec. outparalogs	CAEEL	131.00	23.9	1407.80	n.a.	-0.20946	-0.11840	-0.16393
PMA2_ARATH	Q6LA80_CAEEL	ARATH	CAEEL	Between-spec. outparalogs	CAEEL	133.00	22.8	1407.80	0.56134	-0.21064	0.17589	0.17553
ACA2_ARATH	Q6LA80_CAEEL	ARATH	CAEEL	Between-spec. outparalogs	CAEEL	131.00	26.9	1407.80	0.66892	-0.07044	0.10896	0.23582
ACA8_ARATH	Q6LA80_CAEEL	ARATH	CAEEL	Between-spec. outparalogs	CAEEL	129.00	25.0	1407.80	0.61377	-0.20946	0.11090	0.17174
PMA3_ARATH	Q6LA80_CAEEL	ARATH	CAEEL	Between-spec. outparalogs	CAEEL	134.00	22.1	1407.80	0.56134	-0.21064	0.17589	0.17553
PMA11_ARATH	Q6LA80_CAEEL	ARATH	CAEEL	Between-spec. outparalogs	CAEEL	135.00	21.3	1407.80	n.a.	-0.20946	n.a.	-0.20946
RAD2A_ARATH	Q9NA29_CAEEL	ARATH	CAEEL	Between-spec. outparalogs	CAEEL	78.00	37.3	1407.80	n.a.	n.a.	-0.11840	-0.11840
RAA1A_ARATH	Q9NA29_CAEEL	ARATH	CAEEL	Between-spec. outparalogs	CAEEL	88.00	36.2	1407.80	n.a.	n.a.	-0.11840	-0.11840
RAA2A_ARATH	Q9NA29_CAEEL	ARATH	CAEEL	Between-spec. outparalogs	CAEEL	89.00	34.1	1407.80	n.a.	n.a.	-0.11840	-0.11840
RAC4_ARATH	Q9NA29_CAEEL	ARATH	CAEEL	Between-spec. outparalogs	CAEEL	120.00	29.1	1407.80	n.a.	n.a.	0.28935	0.28935
RAG3E_ARATH	Q9NA29_CAEEL	ARATH	CAEEL	Between-spec. outparalogs	CAEEL	99.00	33.3	1407.80	n.a.	n.a.	-0.11840	-0.11840
RAC1_ARATH	Q9NA29_CAEEL	ARATH	CAEEL	Between-spec. outparalogs	CAEEL	118.00	30.0	1407.80	n.a.	n.a.	-0.11840	-0.11840
RAA5C_ARATH	Q9NA29_CAEEL	ARATH	CAEEL	Between-spec. outparalogs	CAEEL	93.00	33.5	1407.80	n.a.	n.a.	-0.11840	-0.11840
RAH1B_ARATH	Q9NA29_CAEEL	ARATH	CAEEL	Between-spec. outparalogs	CAEEL	92.00	30.8	1407.80	n.a.	n.a.	-0.11840	-0.11840
RAA4D_ARATH	Q9NA29_CAEEL	ARATH	CAEEL	Between-spec. outparalogs	CAEEL	89.00	34.2	1407.80	n.a.	n.a.	0.45767	0.45767
RAA1G_ARATH	Q9NA29_CAEEL	ARATH	CAEEL	Between-spec. outparalogs	CAEEL	91.00	33.2	1407.80	n.a.	n.a.	-0.11840	-0.11840
RAE1C_ARATH	Q9NA29_CAEEL	ARATH	CAEEL	Between-spec. outparalogs	CAEEL	63.00	41.0	1407.80	n.a.	n.a.	-0.11840	-0.11840
RAC11_ARATH	Q9NA29_CAEEL	ARATH	CAEEL	Between-spec. outparalogs	CAEEL	117.00	30.0	1407.80	n.a.	n.a.	0.22046	0.22046
RABF1_ARATH	Q9NA29_CAEEL	ARATH	CAEEL	Between-spec. outparalogs	CAEEL	107.00	25.9	1407.80	n.a.	n.a.	-0.11840	-0.11840
RAA4B_ARATH	Q9NA29_CAEEL	ARATH	CAEEL	Between-spec. outparalogs	CAEEL	95.00	33.5	1407.80	n.a.	n.a.	-0.11840	-0.11840
RAN1_ARATH	Q9NA29_CAEEL	ARATH	CAEEL	Between-spec. outparalogs	CAEEL	135.00	25.5	1407.80	n.a.	n.a.	-0.11840	-0.11840
RAN2_ARATH	Q9NA29_CAEEL	ARATH	CAEEL	Between-spec. outparalogs	CAEEL	135.00	22.6	1407.80	n.a.	n.a.	-0.11840	-0.11840
NP_192770.2	SYV_CAEEL	ARATH	CAEEL	Between-spec. outparalogs	CAEEL	189.00	16.9	1407.80	n.a.	n.a.	-0.11840	-0.11840
NP_568337.3	SYV_CAEEL	ARATH	CAEEL	Between-spec. outparalogs	CAEEL	100.00	34.0	1407.80	n.a.	n.a.	0.32939	0.32939
Q8RXK8_ARATH	SYV_CAEEL	ARATH	CAEEL	Between-spec. outparalogs	CAEEL	180.00	19.8	1407.80	n.a.	n.a.	0.18787	0.18787
Q8H103_ARATH	Q7K707_CAEEL	ARATH	CAEEL	Between-spec. outparalogs	CAEEL	150.00	21.9	1407.80	n.a.	n.a.	-0.11840	-0.11840
EMB30_ARATH	B2FDA3_CAEEL	ARATH	CAEEL	Between-spec. outparalogs	CAEEL	164.00	18.2	1407.80	n.a.	n.a.	0.43905	0.43905
Q9FLY5_ARATH	B2FDA3_CAEEL	ARATH	CAEEL	Between-spec. outparalogs	CAEEL	158.00	18.0	1407.80	n.a.	n.a.	0.01288	0.01288
Q949Q0_ARATH	Q9XTS4_CAEEL	ARATH	CAEEL	Between-spec. outparalogs	CAEEL	158.00	21.1	1407.80	n.a.	n.a.	0.17780	0.17780
O82170_ARATH	Q9U1W1_CAEEL	ARATH	CAEEL	Between-spec. outparalogs	CAEEL	221.00	17.7	1407.80	n.a.	n.a.	0.22104	0.22104
ECA1_ARATH	CAD21662.1	ARATH	CAEEL	Between-spec. outparalogs	CAEEL	143.00	19.5	1407.80	n.a.	n.a.	-0.11840	-0.11840
ECA3_ARATH	CAD21662.1	ARATH	CAEEL	Between-spec. outparalogs	CAEEL	168.00	19.2	1407.80	n.a.	n.a.	0.12355	0.12355
PMA10_ARATH	CAD21662.1	ARATH	CAEEL	Between-spec. outparalogs	CAEEL	172.00	16.9	1407.80	n.a.	n.a.	-0.11840	-0.11840
NP_001031759.1	Q9XUV0_CAEEL	ARATH	CAEEL	Between-spec. outparalogs	CAEEL	148.00	22.9	1407.80	n.a.	n.a.	-0.11840	-0.11840
Q8GWW8_ARATH	O45502_CAEEL	ARATH	CAEEL	Between-spec. outparalogs	CAEEL	147.00	23.8	1407.80	n.a.	n.a.	0.25603	0.25603
SRK2A_ARATH	KAPC_CAEEL	ARATH	CAEEL	Between-spec. outparalogs	CAEEL	134.00	21.5	1407.80	n.a.	n.a.	0.20624	0.20624
SRK2B_ARATH	KAPC_CAEEL	ARATH	CAEEL	Between-spec. outparalogs	CAEEL	138.00	20.0	1407.80	n.a.	n.a.	0.17685	0.17685
Q9FX43_ARATH	KAPC_CAEEL	ARATH	CAEEL	Between-spec. outparalogs	CAEEL	158.00	19.2	1407.80	n.a.	n.a.	0.07344	0.07344
SRK2C_ARATH	KAPC_CAEEL	ARATH	CAEEL	Between-spec. outparalogs	CAEEL	134.00	21.8	1407.80	n.a.	n.a.	0.09145	0.09145
AUR2_ARATH	KAPC_CAEEL	ARATH	CAEEL	Between-spec. outparalogs	CAEEL	114.00	27.9	1407.80	n.a.	n.a.	-0.11840	-0.11840
AUR3_ARATH	KAPC_CAEEL	ARATH	CAEEL	Between-spec. outparalogs	CAEEL	123.00	25.3	1407.80	n.a.	n.a.	-0.11840	-0.11840
PPCK2_ARATH	KAPC_CAEEL	ARATH	CAEEL	Between-spec. outparalogs	CAEEL	132.00	22.5	1407.80	n.a.	n.a.	0.07138	0.07138
CIPK1_ARATH	KAPC_CAEEL	ARATH	CAEEL	Between-spec. outparalogs	CAEEL	131.00	19.6	1407.80	n.a.	n.a.	0.20624	0.20624
M2K5_ARATH	KAPC_CAEEL	ARATH	CAEEL	Between-spec. outparalogs	CAEEL	149.00	22.7	1407.80	n.a.	n.a.	0.26727	0.26727
SRK2D_ARATH	KAPC_CAEEL	ARATH	CAEEL	Between-spec. outparalogs	CAEEL	140.00	21.5	1407.80	n.a.	n.a.	0.16048	0.16048
AUR1_ARATH	KAPC_CAEEL	ARATH	CAEEL	Between-spec. outparalogs	CAEEL	116.00	27.1	1407.80	n.a.	n.a.	-0.11840	-0.11840
SRK2E_ARATH	KAPC_CAEEL	ARATH	CAEEL	Between-spec. outparalogs	CAEEL	133.00	21.7	1407.80	n.a.	n.a.	0.15868	0.15868
SRK2F_ARATH	KAPC_CAEEL	ARATH	CAEEL	Between-spec. outparalogs	CAEEL	126.00	23.7	1407.80	n.a.	n.a.	0.17685	0.17685
SRK2G_ARATH	KAPC_CAEEL	ARATH	CAEEL	Between-spec. outparalogs	CAEEL	128.00	21.8	1407.80	n.a.	n.a.	0.17685	0.17685
SRK2H_ARATH	KAPC_CAEEL	ARATH	CAEEL	Between-spec. outparalogs	CAEEL	130.00	22.7	1407.80	n.a.	n.a.	0.17685	0.17685
SRK2I_ARATH	KAPC_CAEEL	ARATH	CAEEL	Between-spec. outparalogs	CAEEL	145.00	21.1	1407.80	n.a.	n.a.	0.16048	0.16048
Q84MA5_ARATH	O17069_CAEEL	ARATH	CAEEL	Between-spec. outparalogs	CAEEL	122.00	29.4	1407.80	n.a.	n.a.	0.35196	0.35196
Q9LZ20_ARATH	O17069_CAEEL	ARATH	CAEEL	Between-spec. outparalogs	CAEEL	129.00	28.3	1407.80	n.a.	n.a.	-0.11840	-0.11840
PS6AB_ARATH	PRS10_CAEEL	ARATH	CAEEL	Between-spec. outparalogs	CAEEL	80.00	36.9	1407.80	n.a.	n.a.	0.16463	0.16463
PS6AA_ARATH	PRS10_CAEEL	ARATH	CAEEL	Between-spec. outparalogs	CAEEL	80.00	38.1	1407.80	n.a.	n.a.	0.11933	0.11933
PRS4A_ARATH	PRS10_CAEEL	ARATH	CAEEL	Between-spec. outparalogs	CAEEL	78.00	38.4	1407.80	n.a.	n.a.	0.23169	0.23169
PRS6B_ARATH	PRS10_CAEEL	ARATH	CAEEL	Between-spec. outparalogs	CAEEL	88.00	40.3	1407.80	n.a.	n.a.	0.08749	0.08749
Q9SU50_ARATH	Q9BI68_CAEEL	ARATH	CAEEL	Between-spec. outparalogs	CAEEL	125.00	27.9	1407.80	n.a.	n.a.	-0.11840	-0.11840
RH47_ARATH	O17157_CAEEL	ARATH	CAEEL	Between-spec. outparalogs	CAEEL	173.00	15.8	1407.80	n.a.	n.a.	0.01250	0.01250
RH38_ARATH	O17157_CAEEL	ARATH	CAEEL	Between-spec. outparalogs	CAEEL	172.00	16.1	1407.80	n.a.	n.a.	-0.11840	-0.11840
RH39_ARATH	O17157_CAEEL	ARATH	CAEEL	Between-spec. outparalogs	CAEEL	169.00	18.4	1407.80	n.a.	n.a.	-0.11840	-0.11840
GBB_ARATH	Q9TYV3_CAEEL	ARATH	CAEEL	Between-spec. outparalogs	CAEEL	160.00	19.1	1407.80	n.a.	n.a.	0.27911	0.27911
AGO7_ARATH	O16720_CAEEL	ARATH	CAEEL	Between-spec. outparalogs	CAEEL	112.00	29.8	1407.80	n.a.	n.a.	0.11328	0.11328
AGO4_ARATH	O16720_CAEEL	ARATH	CAEEL	Between-spec. outparalogs	CAEEL	117.00	29.7	1407.80	n.a.	n.a.	-0.11840	-0.11840
AGO6_ARATH	O16720_CAEEL	ARATH	CAEEL	Between-spec. outparalogs	CAEEL	132.00	28.2	1407.80	n.a.	n.a.	-0.11840	-0.11840
AGO9_ARATH	O16720_CAEEL	ARATH	CAEEL	Between-spec. outparalogs	CAEEL	125.00	27.4	1407.80	n.a.	n.a.	0.25685	0.25685
AL7B4_ARATH	O16648_CAEEL	ARATH	CAEEL	Between-spec. outparalogs	CAEEL	182.00	20.2	1407.80	n.a.	n.a.	-0.11840	-0.11840
SSDH_ARATH	O16648_CAEEL	ARATH	CAEEL	Between-spec. outparalogs	CAEEL	171.00	22.9	1407.80	n.a.	n.a.	-0.04760	-0.04760
MMSA_ARATH	O16648_CAEEL	ARATH	CAEEL	Between-spec. outparalogs	CAEEL	167.00	21.1	1407.80	n.a.	n.a.	-0.11840	-0.11840
AL2C4_ARATH	O16648_CAEEL	ARATH	CAEEL	Between-spec. outparalogs	CAEEL	176.00	22.3	1407.80	n.a.	n.a.	-0.00680	-0.00680
AL2B4_ARATH	O16648_CAEEL	ARATH	CAEEL	Between-spec. outparalogs	CAEEL	172.00	24.3	1407.80	n.a.	n.a.	-0.11840	-0.11840
Q9T0D1_ARATH	Q95XY8_CAEEL	ARATH	CAEEL	Between-spec. outparalogs	CAEEL	124.00	24.8	1407.80	n.a.	n.a.	-0.11840	-0.11840
NHX3_ARATH	Q7KNR5_CAEEL	ARATH	CAEEL	Between-spec. outparalogs	CAEEL	162.00	20.4	1407.80	n.a.	n.a.	-0.11840	-0.11840
NHX1_ARATH	Q7KNR5_CAEEL	ARATH	CAEEL	Between-spec. outparalogs	CAEEL	159.00	19.1	1407.80	n.a.	n.a.	0.05368	0.05368
NHX4_ARATH	Q7KNR5_CAEEL	ARATH	CAEEL	Between-spec. outparalogs	CAEEL	153.00	21.3	1407.80	n.a.	n.a.	-0.11840	-0.11840
Q9M888_ARATH	Q9N4J8_CAEEL	ARATH	CAEEL	Between-spec. outparalogs	CAEEL	144.00	25.9	1407.80	n.a.	n.a.	-0.11840	-0.11840
Q9SF16_ARATH	Q9N4J8_CAEEL	ARATH	CAEEL	Between-spec. outparalogs	CAEEL	127.00	29.7	1407.80	n.a.	n.a.	-0.11840	-0.11840
Q9LV21_ARATH	Q9N4J8_CAEEL	ARATH	CAEEL	Between-spec. outparalogs	CAEEL	131.00	28.9	1407.80	n.a.	n.a.	-0.11840	-0.11840
UBC1_ARATH	Q9N490_CAEEL	ARATH	CAEEL	Between-spec. outparalogs	CAEEL	135.00	21.6	1407.80	n.a.	n.a.	0.03339	0.03339
UBC28_ARATH	Q9N490_CAEEL	ARATH	CAEEL	Between-spec. outparalogs	CAEEL	165.00	17.3	1407.80	n.a.	n.a.	-0.11840	-0.11840
UBC2_ARATH	Q9N490_CAEEL	ARATH	CAEEL	Between-spec. outparalogs	CAEEL	137.00	20.5	1407.80	n.a.	n.a.	-0.11840	-0.11840
UBC29_ARATH	Q9N490_CAEEL	ARATH	CAEEL	Between-spec. outparalogs	CAEEL	169.00	16.4	1407.80	n.a.	n.a.	-0.11840	-0.11840
UBC11_ARATH	Q9N490_CAEEL	ARATH	CAEEL	Between-spec. outparalogs	CAEEL	163.00	17.3	1407.80	n.a.	n.a.	-0.11840	-0.11840
COP10_ARATH	Q9N490_CAEEL	ARATH	CAEEL	Between-spec. outparalogs	CAEEL	171.00	18.7	1407.80	n.a.	n.a.	0.29359	0.29359
NP_567791.1	Q9N490_CAEEL	ARATH	CAEEL	Between-spec. outparalogs	CAEEL	164.00	17.2	1407.80	n.a.	n.a.	-0.11840	-0.11840
UBC8_ARATH	Q9N490_CAEEL	ARATH	CAEEL	Between-spec. outparalogs	CAEEL	161.00	17.6	1407.80	n.a.	n.a.	-0.11840	-0.11840
UBC10_ARATH	Q9N490_CAEEL	ARATH	CAEEL	Between-spec. outparalogs	CAEEL	167.00	16.8	1407.80	n.a.	n.a.	-0.11840	-0.11840
UBC30_ARATH	Q9N490_CAEEL	ARATH	CAEEL	Between-spec. outparalogs	CAEEL	164.00	18.2	1407.80	n.a.	n.a.	-0.11840	-0.11840
UBC3_ARATH	Q9N490_CAEEL	ARATH	CAEEL	Between-spec. outparalogs	CAEEL	150.00	18.6	1407.80	n.a.	n.a.	-0.11840	-0.11840
TIC_ARATH	AAB66098.3	ARATH	CAEEL	Between-spec. outparalogs	CAEEL	279.00	10.4	1407.80	n.a.	n.a.	-0.11840	-0.11840
RH47_ARATH	Q2WF63_CAEEL	ARATH	CAEEL	Between-spec. outparalogs	CAEEL	157.00	19.2	1407.80	n.a.	n.a.	-0.03901	-0.03901
IF4A2_ARATH	Q2WF63_CAEEL	ARATH	CAEEL	Between-spec. outparalogs	CAEEL	137.00	23.9	1407.80	n.a.	n.a.	-0.11840	-0.11840
NP_001030693.1	Q2WF63_CAEEL	ARATH	CAEEL	Between-spec. outparalogs	CAEEL	135.00	24.0	1407.80	n.a.	n.a.	-0.11840	-0.11840
RH2_ARATH	Q2WF63_CAEEL	ARATH	CAEEL	Between-spec. outparalogs	CAEEL	130.00	22.6	1407.80	n.a.	n.a.	-0.11840	-0.11840
RH38_ARATH	Q2WF63_CAEEL	ARATH	CAEEL	Between-spec. outparalogs	CAEEL	155.00	23.4	1407.80	n.a.	n.a.	-0.11840	-0.11840
RH25_ARATH	Q2WF63_CAEEL	ARATH	CAEEL	Between-spec. outparalogs	CAEEL	143.00	26.1	1407.80	n.a.	n.a.	-0.11840	-0.11840
NP_568245.1	Q2WF63_CAEEL	ARATH	CAEEL	Between-spec. outparalogs	CAEEL	131.00	21.7	1407.80	n.a.	n.a.	-0.11840	-0.11840
Q9LNJ4_ARATH	Q27465_CAEEL	ARATH	CAEEL	Between-spec. outparalogs	CAEEL	200.00	18.5	1407.80	n.a.	n.a.	-0.11840	-0.11840
Q9LMM1_ARATH	Q27465_CAEEL	ARATH	CAEEL	Between-spec. outparalogs	CAEEL	229.00	15.9	1407.80	n.a.	n.a.	-0.11840	-0.11840
C71B2_ARATH	Q27465_CAEEL	ARATH	CAEEL	Between-spec. outparalogs	CAEEL	206.00	18.7	1407.80	n.a.	n.a.	-0.11840	-0.11840
C79F2_ARATH	Q27465_CAEEL	ARATH	CAEEL	Between-spec. outparalogs	CAEEL	235.00	16.3	1407.80	n.a.	n.a.	-0.11840	-0.11840
C79F1_ARATH	Q27465_CAEEL	ARATH	CAEEL	Between-spec. outparalogs	CAEEL	208.00	17.4	1407.80	n.a.	n.a.	-0.11840	-0.11840
Q9CAD6_ARATH	Q27465_CAEEL	ARATH	CAEEL	Between-spec. outparalogs	CAEEL	205.00	18.8	1407.80	n.a.	n.a.	-0.11840	-0.11840
C79B3_ARATH	Q27465_CAEEL	ARATH	CAEEL	Between-spec. outparalogs	CAEEL	213.00	17.8	1407.80	n.a.	n.a.	-0.11840	-0.11840
B9DFU2_ARATH	Q27465_CAEEL	ARATH	CAEEL	Between-spec. outparalogs	CAEEL	213.00	18.0	1407.80	n.a.	n.a.	-0.11840	-0.11840
O48786_ARATH	Q27465_CAEEL	ARATH	CAEEL	Between-spec. outparalogs	CAEEL	194.00	19.4	1407.80	n.a.	n.a.	-0.11840	-0.11840
ABAH2_ARATH	Q27465_CAEEL	ARATH	CAEEL	Between-spec. outparalogs	CAEEL	185.00	19.4	1407.80	n.a.	n.a.	-0.11840	-0.11840
TCMO_ARATH	Q27465_CAEEL	ARATH	CAEEL	Between-spec. outparalogs	CAEEL	191.00	20.1	1407.80	n.a.	n.a.	-0.11840	-0.11840
NP_180633.2	Q27465_CAEEL	ARATH	CAEEL	Between-spec. outparalogs	CAEEL	174.00	21.4	1407.80	n.a.	n.a.	-0.11840	-0.11840
C98A3_ARATH	Q27465_CAEEL	ARATH	CAEEL	Between-spec. outparalogs	CAEEL	166.00	22.8	1407.80	n.a.	n.a.	-0.11840	-0.11840
O80823_ARATH	Q27465_CAEEL	ARATH	CAEEL	Between-spec. outparalogs	CAEEL	214.00	16.7	1407.80	n.a.	n.a.	-0.11840	-0.11840
Q9SQY6_ARATH	Q27465_CAEEL	ARATH	CAEEL	Between-spec. outparalogs	CAEEL	183.00	20.9	1407.80	n.a.	n.a.	-0.11840	-0.11840
Q9SQY7_ARATH	Q27465_CAEEL	ARATH	CAEEL	Between-spec. outparalogs	CAEEL	199.00	18.1	1407.80	n.a.	n.a.	-0.11840	-0.11840
C90D1_ARATH	Q27465_CAEEL	ARATH	CAEEL	Between-spec. outparalogs	CAEEL	213.00	16.0	1407.80	n.a.	n.a.	-0.11840	-0.11840
C71BF_ARATH	Q27465_CAEEL	ARATH	CAEEL	Between-spec. outparalogs	CAEEL	202.00	18.5	1407.80	n.a.	n.a.	-0.11840	-0.11840
Q9LHA1_ARATH	Q27465_CAEEL	ARATH	CAEEL	Between-spec. outparalogs	CAEEL	186.00	20.8	1407.80	n.a.	n.a.	-0.11840	-0.11840
C85A2_ARATH	Q27465_CAEEL	ARATH	CAEEL	Between-spec. outparalogs	CAEEL	213.00	17.3	1407.80	n.a.	n.a.	-0.11840	-0.11840
Q6TBX7_ARATH	Q27465_CAEEL	ARATH	CAEEL	Between-spec. outparalogs	CAEEL	193.00	19.7	1407.80	n.a.	n.a.	-0.11840	-0.11840
C86A2_ARATH	Q27465_CAEEL	ARATH	CAEEL	Between-spec. outparalogs	CAEEL	224.00	15.7	1407.80	n.a.	n.a.	-0.11840	-0.11840
C83A1_ARATH	Q27465_CAEEL	ARATH	CAEEL	Between-spec. outparalogs	CAEEL	180.00	20.8	1407.80	n.a.	n.a.	-0.11840	-0.11840
A8MRX5_ARATH	Q27465_CAEEL	ARATH	CAEEL	Between-spec. outparalogs	CAEEL	180.00	20.1	1407.80	n.a.	n.a.	-0.11840	-0.11840
C83B1_ARATH	Q27465_CAEEL	ARATH	CAEEL	Between-spec. outparalogs	CAEEL	191.00	21.6	1407.80	n.a.	n.a.	-0.11840	-0.11840
C84A1_ARATH	Q27465_CAEEL	ARATH	CAEEL	Between-spec. outparalogs	CAEEL	193.00	20.9	1407.80	n.a.	n.a.	-0.11840	-0.11840
C90C1_ARATH	Q27465_CAEEL	ARATH	CAEEL	Between-spec. outparalogs	CAEEL	205.00	16.8	1407.80	n.a.	n.a.	-0.11840	-0.11840
Q9SZT7_ARATH	Q27465_CAEEL	ARATH	CAEEL	Between-spec. outparalogs	CAEEL	187.00	20.7	1407.80	n.a.	n.a.	-0.11840	-0.11840
C79B2_ARATH	Q27465_CAEEL	ARATH	CAEEL	Between-spec. outparalogs	CAEEL	202.00	18.5	1407.80	n.a.	n.a.	-0.11840	-0.11840
NP_568153.1	Q27465_CAEEL	ARATH	CAEEL	Between-spec. outparalogs	CAEEL	200.00	17.8	1407.80	n.a.	n.a.	-0.11840	-0.11840
KO1_ARATH	Q27465_CAEEL	ARATH	CAEEL	Between-spec. outparalogs	CAEEL	217.00	16.4	1407.80	n.a.	n.a.	-0.11840	-0.11840
C85A1_ARATH	Q27465_CAEEL	ARATH	CAEEL	Between-spec. outparalogs	CAEEL	216.00	15.6	1407.80	n.a.	n.a.	-0.11840	-0.11840
ABAH3_ARATH	Q27465_CAEEL	ARATH	CAEEL	Between-spec. outparalogs	CAEEL	186.00	18.6	1407.80	n.a.	n.a.	-0.11840	-0.11840
THAD_ARATH	Q27465_CAEEL	ARATH	CAEEL	Between-spec. outparalogs	CAEEL	175.00	21.3	1407.80	n.a.	n.a.	-0.11840	-0.11840
Q9LVD6_ARATH	Q27465_CAEEL	ARATH	CAEEL	Between-spec. outparalogs	CAEEL	180.00	20.4	1407.80	n.a.	n.a.	-0.11840	-0.11840
NP_178048.1	AAM98022.3	ARATH	CAEEL	Between-spec. outparalogs	CAEEL	231.00	14.0	1407.80	n.a.	n.a.	0.09330	0.09330
NP_188362.1	AAM98022.3	ARATH	CAEEL	Between-spec. outparalogs	CAEEL	269.00	11.8	1407.80	n.a.	n.a.	0.03769	0.03769
NP_188535.3	AAM98022.3	ARATH	CAEEL	Between-spec. outparalogs	CAEEL	264.00	11.8	1407.80	n.a.	n.a.	0.03769	0.03769
Q8RWA5_ARATH	Q18390_CAEEL	ARATH	CAEEL	Between-spec. outparalogs	CAEEL	189.00	16.5	1407.80	n.a.	n.a.	-0.11840	-0.11840
O04619_ARATH	Q18390_CAEEL	ARATH	CAEEL	Between-spec. outparalogs	CAEEL	167.00	20.0	1407.80	n.a.	n.a.	-0.11840	-0.11840
Q94AG6_ARATH	Q18390_CAEEL	ARATH	CAEEL	Between-spec. outparalogs	CAEEL	173.00	19.3	1407.80	n.a.	n.a.	-0.11840	-0.11840
PGMP_ARATH	Q21742_CAEEL	ARATH	CAEEL	Between-spec. outparalogs	CAEEL	69.00	46.3	1407.80	n.a.	n.a.	-0.11840	-0.11840
NP_001031759.1	PSB3_CAEEL	ARATH	CAEEL	Between-spec. outparalogs	CAEEL	173.00	19.1	1407.80	n.a.	n.a.	-0.11840	-0.11840
NP_176892.1	Q18237_CAEEL	ARATH	CAEEL	Between-spec. outparalogs	CAEEL	243.00	12.2	1407.80	n.a.	n.a.	0.08244	0.08244
NP_180285.3	Q18237_CAEEL	ARATH	CAEEL	Between-spec. outparalogs	CAEEL	269.00	12.2	1407.80	n.a.	n.a.	0.53458	0.53458
Q9FLR5_ARATH	Q18237_CAEEL	ARATH	CAEEL	Between-spec. outparalogs	CAEEL	199.00	17.7	1407.80	n.a.	n.a.	0.35947	0.35947
Q9FII7_ARATH	Q18237_CAEEL	ARATH	CAEEL	Between-spec. outparalogs	CAEEL	220.00	16.2	1407.80	n.a.	n.a.	0.32976	0.32976
Q8S8J6_ARATH	YQ91_CAEEL	ARATH	CAEEL	Between-spec. outparalogs	CAEEL	213.00	13.0	1407.80	n.a.	n.a.	-0.11840	-0.11840
PRXQ_ARATH	Q8IG31_CAEEL	ARATH	CAEEL	Between-spec. outparalogs	CAEEL	144.00	19.2	1407.80	0.88950	n.a.	n.a.	0.88950
O81127_ARATH	RSP4_CAEEL	ARATH	CAEEL	Between-spec. outparalogs	CAEEL	87.00	31.9	1407.80	n.a.	0.59663	n.a.	0.59663
Q9SJA6_ARATH	RSP4_CAEEL	ARATH	CAEEL	Between-spec. outparalogs	CAEEL	129.00	27.6	1407.80	n.a.	0.44631	n.a.	0.44631
Q8L3X8_ARATH	RSP4_CAEEL	ARATH	CAEEL	Between-spec. outparalogs	CAEEL	92.00	30.8	1407.80	n.a.	0.23409	-0.11840	0.05784
O81126_ARATH	RSP4_CAEEL	ARATH	CAEEL	Between-spec. outparalogs	CAEEL	133.00	28.9	1407.80	n.a.	0.37557	n.a.	0.37557
Q1PDV2_ARATH	RSP4_CAEEL	ARATH	CAEEL	Between-spec. outparalogs	CAEEL	90.00	36.1	1407.80	n.a.	0.59663	n.a.	0.59663
NP_174676.2	Q95QV8_CAEEL	ARATH	CAEEL	Between-spec. outparalogs	CAEEL	147.00	22.0	1407.80	n.a.	n.a.	-0.11840	-0.11840
O80678_ARATH	Q95QV8_CAEEL	ARATH	CAEEL	Between-spec. outparalogs	CAEEL	208.00	15.6	1407.80	n.a.	n.a.	0.05547	0.05547
RABA3_ARATH	Q95QV3_CAEEL	ARATH	CAEEL	Between-spec. outparalogs	CAEEL	96.00	34.0	1407.80	n.a.	-0.00266	n.a.	-0.00266
RAD2A_ARATH	Q95QV3_CAEEL	ARATH	CAEEL	Between-spec. outparalogs	CAEEL	69.00	38.9	1407.80	n.a.	-0.03887	0.14135	0.05124
RAA1A_ARATH	Q95QV3_CAEEL	ARATH	CAEEL	Between-spec. outparalogs	CAEEL	96.00	31.8	1407.80	n.a.	-0.21018	-0.04808	-0.12913
RAA2B_ARATH	Q95QV3_CAEEL	ARATH	CAEEL	Between-spec. outparalogs	CAEEL	90.00	34.2	1407.80	n.a.	-0.07242	n.a.	-0.07242
RAA2A_ARATH	Q95QV3_CAEEL	ARATH	CAEEL	Between-spec. outparalogs	CAEEL	93.00	33.6	1407.80	n.a.	-0.07242	-0.05297	-0.06270
RAA1B_ARATH	Q95QV3_CAEEL	ARATH	CAEEL	Between-spec. outparalogs	CAEEL	96.00	34.3	1407.80	n.a.	-0.03887	n.a.	-0.03887
RAC4_ARATH	Q95QV3_CAEEL	ARATH	CAEEL	Between-spec. outparalogs	CAEEL	124.00	24.0	1407.80	n.a.	-0.04720	0.28409	0.11844
RAG3B_ARATH	Q95QV3_CAEEL	ARATH	CAEEL	Between-spec. outparalogs	CAEEL	96.00	30.8	1407.80	n.a.	0.04679	n.a.	0.04679
RAA1I_ARATH	Q95QV3_CAEEL	ARATH	CAEEL	Between-spec. outparalogs	CAEEL	101.00	32.1	1407.80	n.a.	-0.21018	n.a.	-0.21018
RABC1_ARATH	Q95QV3_CAEEL	ARATH	CAEEL	Between-spec. outparalogs	CAEEL	77.00	38.7	1407.80	n.a.	-0.21018	n.a.	-0.21018
RAG3E_ARATH	Q95QV3_CAEEL	ARATH	CAEEL	Between-spec. outparalogs	CAEEL	99.00	28.3	1407.80	n.a.	-0.21018	0.14014	-0.03502
RAG3D_ARATH	Q95QV3_CAEEL	ARATH	CAEEL	Between-spec. outparalogs	CAEEL	98.00	30.7	1407.80	n.a.	-0.03887	n.a.	-0.03887
RAA6A_ARATH	Q95QV3_CAEEL	ARATH	CAEEL	Between-spec. outparalogs	CAEEL	83.00	32.4	1407.80	n.a.	-0.21018	n.a.	-0.21018
RAC5_ARATH	Q95QV3_CAEEL	ARATH	CAEEL	Between-spec. outparalogs	CAEEL	124.00	24.4	1407.80	n.a.	-0.04203	n.a.	-0.04203
RAC1_ARATH	Q95QV3_CAEEL	ARATH	CAEEL	Between-spec. outparalogs	CAEEL	124.00	25.6	1407.80	n.a.	-0.02130	0.31057	0.14464
RAH1D_ARATH	Q95QV3_CAEEL	ARATH	CAEEL	Between-spec. outparalogs	CAEEL	101.00	31.2	1407.80	n.a.	0.05312	n.a.	0.05312
RAA5C_ARATH	Q95QV3_CAEEL	ARATH	CAEEL	Between-spec. outparalogs	CAEEL	82.00	33.5	1407.80	n.a.	0.19094	0.03698	0.11396
RAH1B_ARATH	Q95QV3_CAEEL	ARATH	CAEEL	Between-spec. outparalogs	CAEEL	95.00	33.3	1407.80	n.a.	-0.21169	-0.06237	-0.13703
RAC9_ARATH	Q95QV3_CAEEL	ARATH	CAEEL	Between-spec. outparalogs	CAEEL	119.00	25.2	1407.80	n.a.	-0.21018	n.a.	-0.21018
RAA5B_ARATH	Q95QV3_CAEEL	ARATH	CAEEL	Between-spec. outparalogs	CAEEL	91.00	32.8	1407.80	n.a.	-0.21018	n.a.	-0.21018
RAE1E_ARATH	Q95QV3_CAEEL	ARATH	CAEEL	Between-spec. outparalogs	CAEEL	65.00	43.8	1407.80	n.a.	-0.21018	n.a.	-0.21018
RABD1_ARATH	Q95QV3_CAEEL	ARATH	CAEEL	Between-spec. outparalogs	CAEEL	61.00	40.8	1407.80	n.a.	-0.21018	n.a.	-0.21018
RAA4D_ARATH	Q95QV3_CAEEL	ARATH	CAEEL	Between-spec. outparalogs	CAEEL	88.00	34.2	1407.80	n.a.	0.30130	0.29702	0.29916
RAA1G_ARATH	Q95QV3_CAEEL	ARATH	CAEEL	Between-spec. outparalogs	CAEEL	100.00	32.5	1407.80	n.a.	n.a.	0.12394	0.12394
RAG3C_ARATH	Q95QV3_CAEEL	ARATH	CAEEL	Between-spec. outparalogs	CAEEL	102.00	28.6	1407.80	n.a.	-0.05451	n.a.	-0.05451
RAG3F_ARATH	Q95QV3_CAEEL	ARATH	CAEEL	Between-spec. outparalogs	CAEEL	98.00	29.2	1407.80	n.a.	-0.05451	n.a.	-0.05451
RAE1C_ARATH	Q95QV3_CAEEL	ARATH	CAEEL	Between-spec. outparalogs	CAEEL	57.00	43.0	1407.80	n.a.	-0.03887	0.29682	0.12898
RAA2C_ARATH	Q95QV3_CAEEL	ARATH	CAEEL	Between-spec. outparalogs	CAEEL	88.00	33.6	1407.80	n.a.	-0.07242	n.a.	-0.07242
RAC8_ARATH	Q95QV3_CAEEL	ARATH	CAEEL	Between-spec. outparalogs	CAEEL	127.00	25.7	1407.80	n.a.	-0.21018	n.a.	-0.21018
RAC11_ARATH	Q95QV3_CAEEL	ARATH	CAEEL	Between-spec. outparalogs	CAEEL	118.00	26.4	1407.80	n.a.	-0.05424	0.22394	0.08485
RAE1A_ARATH	Q95QV3_CAEEL	ARATH	CAEEL	Between-spec. outparalogs	CAEEL	58.00	43.0	1407.80	n.a.	-0.21018	n.a.	-0.21018
RABF1_ARATH	Q95QV3_CAEEL	ARATH	CAEEL	Between-spec. outparalogs	CAEEL	104.00	29.1	1407.80	n.a.	-0.04363	-0.06849	-0.05606
RAG3A_ARATH	Q95QV3_CAEEL	ARATH	CAEEL	Between-spec. outparalogs	CAEEL	100.00	28.5	1407.80	n.a.	-0.21018	n.a.	-0.21018
RAB1C_ARATH	Q95QV3_CAEEL	ARATH	CAEEL	Between-spec. outparalogs	CAEEL	94.00	31.8	1407.80	n.a.	-0.03887	n.a.	-0.03887
RAA1E_ARATH	Q95QV3_CAEEL	ARATH	CAEEL	Between-spec. outparalogs	CAEEL	97.00	34.2	1407.80	n.a.	-0.21018	n.a.	-0.21018
RAA1D_ARATH	Q95QV3_CAEEL	ARATH	CAEEL	Between-spec. outparalogs	CAEEL	103.00	32.1	1407.80	n.a.	-0.21018	n.a.	-0.21018
RAF2B_ARATH	Q95QV3_CAEEL	ARATH	CAEEL	Between-spec. outparalogs	CAEEL	102.00	30.8	1407.80	n.a.	-0.08488	n.a.	-0.08488
RAC7_ARATH	Q95QV3_CAEEL	ARATH	CAEEL	Between-spec. outparalogs	CAEEL	121.00	23.8	1407.80	n.a.	-0.21018	n.a.	-0.21018
RAC3_ARATH	Q95QV3_CAEEL	ARATH	CAEEL	Between-spec. outparalogs	CAEEL	124.00	24.0	1407.80	n.a.	-0.08595	n.a.	-0.08595
RAB1B_ARATH	Q95QV3_CAEEL	ARATH	CAEEL	Between-spec. outparalogs	CAEEL	90.00	31.8	1407.80	n.a.	0.10855	n.a.	0.10855
RAC6_ARATH	Q95QV3_CAEEL	ARATH	CAEEL	Between-spec. outparalogs	CAEEL	124.00	25.7	1407.80	n.a.	0.02332	n.a.	0.02332
RAA4B_ARATH	Q95QV3_CAEEL	ARATH	CAEEL	Between-spec. outparalogs	CAEEL	95.00	33.3	1407.80	n.a.	-0.21018	-0.06629	-0.13824
RAC2A_ARATH	Q95QV3_CAEEL	ARATH	CAEEL	Between-spec. outparalogs	CAEEL	81.00	39.0	1407.80	n.a.	0.00638	n.a.	0.00638
RAN1_ARATH	Q95QV3_CAEEL	ARATH	CAEEL	Between-spec. outparalogs	CAEEL	155.00	22.3	1407.80	n.a.	-0.21366	0.14746	-0.03310
RAN2_ARATH	Q95QV3_CAEEL	ARATH	CAEEL	Between-spec. outparalogs	CAEEL	155.00	22.3	1407.80	n.a.	0.00712	0.12394	0.06553
RAA1C_ARATH	Q95QV3_CAEEL	ARATH	CAEEL	Between-spec. outparalogs	CAEEL	100.00	32.6	1407.80	n.a.	-0.02332	n.a.	-0.02332
RAD2B_ARATH	Q95QV3_CAEEL	ARATH	CAEEL	Between-spec. outparalogs	CAEEL	65.00	41.4	1407.80	n.a.	-0.21018	n.a.	-0.21018
RAA5A_ARATH	Q95QV3_CAEEL	ARATH	CAEEL	Between-spec. outparalogs	CAEEL	85.00	35.1	1407.80	n.a.	-0.21018	n.a.	-0.21018
RAA2D_ARATH	Q95QV3_CAEEL	ARATH	CAEEL	Between-spec. outparalogs	CAEEL	86.00	33.6	1407.80	n.a.	-0.07242	n.a.	-0.07242
Q9FJF1_ARATH	Q95QV3_CAEEL	ARATH	CAEEL	Between-spec. outparalogs	CAEEL	57.00	43.4	1407.80	n.a.	-0.21018	n.a.	-0.21018
RAC10_ARATH	Q95QV3_CAEEL	ARATH	CAEEL	Between-spec. outparalogs	CAEEL	136.00	23.3	1407.80	n.a.	-0.21018	n.a.	-0.21018
RAH1A_ARATH	Q95QV3_CAEEL	ARATH	CAEEL	Between-spec. outparalogs	CAEEL	120.00	28.5	1407.80	n.a.	0.05312	n.a.	0.05312
RAA4A_ARATH	Q95QV3_CAEEL	ARATH	CAEEL	Between-spec. outparalogs	CAEEL	90.00	33.9	1407.80	n.a.	-0.21018	n.a.	-0.21018
ACOX4_ARATH	Q21243_CAEEL	ARATH	CAEEL	Between-spec. outparalogs	CAEEL	160.00	24.9	1407.80	n.a.	n.a.	-0.11840	-0.11840
Q9ZWB3_ARATH	VRK1_CAEEL	ARATH	CAEEL	Between-spec. outparalogs	CAEEL	175.00	18.2	1407.80	0.63861	0.77790	n.a.	0.70826
O23247_ARATH	Q18316_CAEEL	ARATH	CAEEL	Between-spec. outparalogs	CAEEL	161.00	20.2	1407.80	n.a.	n.a.	0.53352	0.53352
ALA3_ARATH	Q10463_CAEEL	ARATH	CAEEL	Between-spec. outparalogs	CAEEL	114.00	26.3	1407.80	n.a.	n.a.	0.19131	0.19131
Q9LK25_ARATH	AAA68353.1	ARATH	CAEEL	Between-spec. outparalogs	CAEEL	72.00	45.1	1407.80	n.a.	n.a.	-0.11840	-0.11840
O04331_ARATH	AAA68353.1	ARATH	CAEEL	Between-spec. outparalogs	CAEEL	68.00	45.1	1407.80	n.a.	n.a.	0.07703	0.07703
Q9LFE2_ARATH	Q19433_CAEEL	ARATH	CAEEL	Between-spec. outparalogs	CAEEL	205.00	16.8	1407.80	n.a.	n.a.	0.01759	0.01759
NFS1_ARATH	Q19434_CAEEL	ARATH	CAEEL	Between-spec. outparalogs	CAEEL	114.00	24.2	1407.80	n.a.	n.a.	-0.11840	-0.11840
Q8RUF8_ARATH	Q19437_CAEEL	ARATH	CAEEL	Between-spec. outparalogs	CAEEL	162.00	21.6	1407.80	n.a.	0.15266	n.a.	0.15266
Q9LM92_ARATH	SMD1_CAEEL	ARATH	CAEEL	Between-spec. outparalogs	CAEEL	132.00	32.8	1407.80	n.a.	0.34853	n.a.	0.34853
Q9S7E6_ARATH	SMD1_CAEEL	ARATH	CAEEL	Between-spec. outparalogs	CAEEL	132.00	32.3	1407.80	n.a.	0.14906	n.a.	0.14906
O81127_ARATH	RSP5_CAEEL	ARATH	CAEEL	Between-spec. outparalogs	CAEEL	112.00	29.5	1407.80	n.a.	0.59663	n.a.	0.59663
NP_001031195.1	RSP5_CAEEL	ARATH	CAEEL	Between-spec. outparalogs	CAEEL	107.00	28.1	1407.80	n.a.	0.21136	-0.11840	0.04648
Q9SJA6_ARATH	RSP5_CAEEL	ARATH	CAEEL	Between-spec. outparalogs	CAEEL	121.00	30.6	1407.80	n.a.	0.44631	n.a.	0.44631
Q9LHP2_ARATH	RSP5_CAEEL	ARATH	CAEEL	Between-spec. outparalogs	CAEEL	104.00	30.4	1407.80	n.a.	0.23409	n.a.	0.23409
A2RVS6_ARATH	RSP5_CAEEL	ARATH	CAEEL	Between-spec. outparalogs	CAEEL	74.00	29.3	1407.80	n.a.	0.44631	n.a.	0.44631
Q8L3X8_ARATH	RSP5_CAEEL	ARATH	CAEEL	Between-spec. outparalogs	CAEEL	123.00	24.5	1407.80	n.a.	0.23409	-0.11840	0.05784
O81126_ARATH	RSP5_CAEEL	ARATH	CAEEL	Between-spec. outparalogs	CAEEL	137.00	29.2	1407.80	n.a.	0.37557	n.a.	0.37557
Q1PDV2_ARATH	RSP5_CAEEL	ARATH	CAEEL	Between-spec. outparalogs	CAEEL	137.00	23.3	1407.80	n.a.	0.59663	n.a.	0.59663
VP202_ARATH	Q18886_CAEEL	ARATH	CAEEL	Between-spec. outparalogs	CAEEL	149.00	24.6	1407.80	n.a.	0.24919	n.a.	0.24919
VP201_ARATH	Q18886_CAEEL	ARATH	CAEEL	Between-spec. outparalogs	CAEEL	144.00	25.3	1407.80	n.a.	0.24919	n.a.	0.24919
Q9C7V7_ARATH	Q18106_CAEEL	ARATH	CAEEL	Between-spec. outparalogs	CAEEL	173.00	15.5	1407.80	n.a.	-0.20842	n.a.	-0.20842
Q8S8J6_ARATH	Q18106_CAEEL	ARATH	CAEEL	Between-spec. outparalogs	CAEEL	227.00	11.7	1407.80	n.a.	-0.20762	0.26748	0.02993
ANTR1_ARATH	Q09484_CAEEL	ARATH	CAEEL	Between-spec. outparalogs	CAEEL	227.00	14.7	1407.80	n.a.	n.a.	-0.11840	-0.11840
ANTR5_ARATH	Q09484_CAEEL	ARATH	CAEEL	Between-spec. outparalogs	CAEEL	237.00	15.7	1407.80	n.a.	n.a.	-0.11840	-0.11840
GONS5_ARATH	SQV7_CAEEL	ARATH	CAEEL	Between-spec. outparalogs	CAEEL	229.00	14.9	1407.80	n.a.	n.a.	-0.11840	-0.11840
GONS3_ARATH	SQV7_CAEEL	ARATH	CAEEL	Between-spec. outparalogs	CAEEL	223.00	16.3	1407.80	n.a.	n.a.	-0.11840	-0.11840
Q8RWW7_ARATH	SQV7_CAEEL	ARATH	CAEEL	Between-spec. outparalogs	CAEEL	202.00	21.0	1407.80	n.a.	n.a.	-0.11840	-0.11840
GONS4_ARATH	SQV7_CAEEL	ARATH	CAEEL	Between-spec. outparalogs	CAEEL	210.00	16.3	1407.80	n.a.	n.a.	-0.11840	-0.11840
MSH2_ARATH	HIM14_CAEEL	ARATH	CAEEL	Between-spec. outparalogs	CAEEL	171.00	20.1	1407.80	n.a.	-0.19726	0.12616	-0.03555
Q9LJE2_ARATH	Q95ZQ3_CAEEL	ARATH	CAEEL	Between-spec. outparalogs	CAEEL	107.00	32.3	1407.80	n.a.	n.a.	0.20410	0.20410
Q8H104_ARATH	Q95ZQ3_CAEEL	ARATH	CAEEL	Between-spec. outparalogs	CAEEL	182.00	19.3	1407.80	n.a.	n.a.	-0.11840	-0.11840
Q9M084_ARATH	Q95ZQ3_CAEEL	ARATH	CAEEL	Between-spec. outparalogs	CAEEL	188.00	19.3	1407.80	n.a.	n.a.	-0.11840	-0.11840
THIK1_ARATH	Q22100_CAEEL	ARATH	CAEEL	Between-spec. outparalogs	CAEEL	119.00	29.1	1407.80	n.a.	0.06563	n.a.	0.06563
THIK2_ARATH	Q22100_CAEEL	ARATH	CAEEL	Between-spec. outparalogs	CAEEL	126.00	27.6	1407.80	n.a.	0.25694	-0.11840	0.06927
THIK5_ARATH	Q22100_CAEEL	ARATH	CAEEL	Between-spec. outparalogs	CAEEL	123.00	29.1	1407.80	n.a.	0.03172	n.a.	0.03172
THIK2_ARATH	Q22101_CAEEL	ARATH	CAEEL	Between-spec. outparalogs	CAEEL	128.00	26.0	1407.80	n.a.	n.a.	-0.11840	-0.11840
THIK2_ARATH	Q22106_CAEEL	ARATH	CAEEL	Between-spec. outparalogs	CAEEL	141.00	22.9	1407.80	n.a.	n.a.	-0.11840	-0.11840
ACOX4_ARATH	Q19057_CAEEL	ARATH	CAEEL	Between-spec. outparalogs	CAEEL	174.00	17.5	1407.80	n.a.	n.a.	0.34493	0.34493
PIP13_ARATH	Q19949_CAEEL	ARATH	CAEEL	Between-spec. outparalogs	CAEEL	182.00	20.8	1407.80	0.77217	0.17835	0.27071	0.40708
PIP28_ARATH	Q19949_CAEEL	ARATH	CAEEL	Between-spec. outparalogs	CAEEL	174.00	22.4	1407.80	n.a.	n.a.	0.08973	0.08973
NP_973598.1	Q19949_CAEEL	ARATH	CAEEL	Between-spec. outparalogs	CAEEL	184.00	21.0	1407.80	0.39446	0.17724	0.30800	0.29323
PIP22_ARATH	Q19949_CAEEL	ARATH	CAEEL	Between-spec. outparalogs	CAEEL	160.00	22.8	1407.80	0.77217	0.17835	0.26573	0.40542
PIP23_ARATH	Q19949_CAEEL	ARATH	CAEEL	Between-spec. outparalogs	CAEEL	165.00	22.2	1407.80	0.77217	0.37205	0.24728	0.46383
PIP26_ARATH	Q19949_CAEEL	ARATH	CAEEL	Between-spec. outparalogs	CAEEL	166.00	23.3	1407.80	n.a.	0.37205	0.23287	0.30246
PIP12_ARATH	Q19949_CAEEL	ARATH	CAEEL	Between-spec. outparalogs	CAEEL	178.00	21.5	1407.80	0.77217	0.18560	0.30514	0.42097
PIP21_ARATH	Q19949_CAEEL	ARATH	CAEEL	Between-spec. outparalogs	CAEEL	159.00	22.7	1407.80	0.47795	0.08087	0.26557	0.27480
PIP11_ARATH	Q19949_CAEEL	ARATH	CAEEL	Between-spec. outparalogs	CAEEL	178.00	21.5	1407.80	0.77217	0.02185	0.27071	0.35491
PIP14_ARATH	Q19949_CAEEL	ARATH	CAEEL	Between-spec. outparalogs	CAEEL	181.00	21.1	1407.80	n.a.	0.37205	0.18777	0.27991
NIP12_ARATH	Q19949_CAEEL	ARATH	CAEEL	Between-spec. outparalogs	CAEEL	179.00	19.8	1407.80	0.44188	0.37205	0.15588	0.32327
NIP11_ARATH	Q19949_CAEEL	ARATH	CAEEL	Between-spec. outparalogs	CAEEL	180.00	19.6	1407.80	0.66207	0.37205	0.13588	0.39000
PIP15_ARATH	Q19949_CAEEL	ARATH	CAEEL	Between-spec. outparalogs	CAEEL	176.00	22.0	1407.80	n.a.	0.37205	n.a.	0.37205
PIP27_ARATH	Q19949_CAEEL	ARATH	CAEEL	Between-spec. outparalogs	CAEEL	175.00	22.5	1407.80	0.77217	0.18536	0.08973	0.34909
PIP24_ARATH	Q19949_CAEEL	ARATH	CAEEL	Between-spec. outparalogs	CAEEL	172.00	22.3	1407.80	n.a.	n.a.	0.18266	0.18266
CUL3A_ARATH	CUL4_CAEEL	ARATH	CAEEL	Between-spec. outparalogs	CAEEL	134.00	26.1	1407.80	n.a.	n.a.	0.43280	0.43280
NP_177125.2	CUL4_CAEEL	ARATH	CAEEL	Between-spec. outparalogs	CAEEL	125.00	21.5	1407.80	n.a.	n.a.	0.38757	0.38757
CUL1_ARATH	CUL4_CAEEL	ARATH	CAEEL	Between-spec. outparalogs	CAEEL	147.00	22.9	1407.80	n.a.	n.a.	0.24803	0.24803
LAX3_ARATH	Q19676_CAEEL	ARATH	CAEEL	Between-spec. outparalogs	CAEEL	232.00	15.9	1407.80	n.a.	n.a.	0.07179	0.07179
LAX2_ARATH	Q19676_CAEEL	ARATH	CAEEL	Between-spec. outparalogs	CAEEL	237.00	16.6	1407.80	n.a.	n.a.	0.09064	0.09064
AUX1_ARATH	Q19676_CAEEL	ARATH	CAEEL	Between-spec. outparalogs	CAEEL	232.00	15.1	1407.80	n.a.	n.a.	0.15471	0.15471
LAX1_ARATH	Q19676_CAEEL	ARATH	CAEEL	Between-spec. outparalogs	CAEEL	244.00	15.7	1407.80	n.a.	n.a.	0.19516	0.19516
Q9S9N1_ARATH	HSP7D_CAEEL	ARATH	CAEEL	Between-spec. outparalogs	CAEEL	46.00	58.0	1407.80	n.a.	n.a.	0.08552	0.08552
Q9C7X7_ARATH	HSP7D_CAEEL	ARATH	CAEEL	Between-spec. outparalogs	CAEEL	49.00	57.2	1407.80	n.a.	n.a.	0.12723	0.12723
Q9SKY8_ARATH	HSP7D_CAEEL	ARATH	CAEEL	Between-spec. outparalogs	CAEEL	123.00	25.6	1407.80	n.a.	n.a.	0.13703	0.13703
HSP73_ARATH	HSP7D_CAEEL	ARATH	CAEEL	Between-spec. outparalogs	CAEEL	46.00	57.5	1407.80	n.a.	n.a.	0.14402	0.14402
HSP74_ARATH	HSP7D_CAEEL	ARATH	CAEEL	Between-spec. outparalogs	CAEEL	46.00	58.4	1407.80	n.a.	n.a.	0.25153	0.25153
Q9STW6_ARATH	HSP7D_CAEEL	ARATH	CAEEL	Between-spec. outparalogs	CAEEL	71.00	43.4	1407.80	n.a.	n.a.	0.13613	0.13613
Q8GUM2_ARATH	HSP7D_CAEEL	ARATH	CAEEL	Between-spec. outparalogs	CAEEL	66.00	44.6	1407.80	n.a.	n.a.	0.14724	0.14724
HSP72_ARATH	HSP7D_CAEEL	ARATH	CAEEL	Between-spec. outparalogs	CAEEL	46.00	58.0	1407.80	n.a.	n.a.	0.20110	0.20110
HSP71_ARATH	HSP7D_CAEEL	ARATH	CAEEL	Between-spec. outparalogs	CAEEL	46.00	58.2	1407.80	n.a.	n.a.	0.22215	0.22215
Q9LDZ0_ARATH	HSP7D_CAEEL	ARATH	CAEEL	Between-spec. outparalogs	CAEEL	64.00	44.2	1407.80	n.a.	n.a.	0.22812	0.22812
Q9LTX9_ARATH	HSP7D_CAEEL	ARATH	CAEEL	Between-spec. outparalogs	CAEEL	68.00	42.7	1407.80	n.a.	n.a.	0.12445	0.12445
AB23B_ARATH	O02086_CAEEL	ARATH	CAEEL	Between-spec. outparalogs	CAEEL	142.00	22.8	1407.80	n.a.	n.a.	0.16220	0.16220
AB25B_ARATH	O02086_CAEEL	ARATH	CAEEL	Between-spec. outparalogs	CAEEL	144.00	23.8	1407.80	n.a.	n.a.	0.15848	0.15848
NP_178048.1	Q5WRT9_CAEEL	ARATH	CAEEL	Between-spec. outparalogs	CAEEL	229.00	14.9	1407.80	n.a.	n.a.	0.26253	0.26253
NP_188362.1	Q5WRT9_CAEEL	ARATH	CAEEL	Between-spec. outparalogs	CAEEL	256.00	11.5	1407.80	n.a.	n.a.	-0.11840	-0.11840
RAD2A_ARATH	CDC42_CAEEL	ARATH	CAEEL	Between-spec. outparalogs	CAEEL	149.00	23.9	1407.80	n.a.	0.30255	0.09579	0.19917
RAA1A_ARATH	CDC42_CAEEL	ARATH	CAEEL	Between-spec. outparalogs	CAEEL	140.00	23.0	1407.80	n.a.	0.24734	0.01507	0.13121
RAA2B_ARATH	CDC42_CAEEL	ARATH	CAEEL	Between-spec. outparalogs	CAEEL	144.00	23.2	1407.80	n.a.	0.23835	n.a.	0.23835
RAA2A_ARATH	CDC42_CAEEL	ARATH	CAEEL	Between-spec. outparalogs	CAEEL	136.00	23.8	1407.80	n.a.	0.23835	0.08174	0.16005
RAA1B_ARATH	CDC42_CAEEL	ARATH	CAEEL	Between-spec. outparalogs	CAEEL	134.00	24.3	1407.80	0.55617	0.30255	n.a.	0.42936
RAA1I_ARATH	CDC42_CAEEL	ARATH	CAEEL	Between-spec. outparalogs	CAEEL	139.00	24.6	1407.80	n.a.	0.24734	n.a.	0.24734
RABC1_ARATH	CDC42_CAEEL	ARATH	CAEEL	Between-spec. outparalogs	CAEEL	131.00	24.3	1407.80	n.a.	0.24734	n.a.	0.24734
RAA6A_ARATH	CDC42_CAEEL	ARATH	CAEEL	Between-spec. outparalogs	CAEEL	147.00	20.6	1407.80	n.a.	0.24734	n.a.	0.24734
RAA5C_ARATH	CDC42_CAEEL	ARATH	CAEEL	Between-spec. outparalogs	CAEEL	134.00	23.2	1407.80	n.a.	0.24365	-0.11840	0.06263
RAH1B_ARATH	CDC42_CAEEL	ARATH	CAEEL	Between-spec. outparalogs	CAEEL	132.00	25.7	1407.80	0.55617	0.43706	0.09365	0.36229
RAA5B_ARATH	CDC42_CAEEL	ARATH	CAEEL	Between-spec. outparalogs	CAEEL	144.00	21.2	1407.80	n.a.	0.24734	n.a.	0.24734
RAE1E_ARATH	CDC42_CAEEL	ARATH	CAEEL	Between-spec. outparalogs	CAEEL	127.00	23.8	1407.80	n.a.	0.24734	n.a.	0.24734
RABD1_ARATH	CDC42_CAEEL	ARATH	CAEEL	Between-spec. outparalogs	CAEEL	140.00	22.4	1407.80	-0.06712	0.24734	n.a.	0.09011
RAA1G_ARATH	CDC42_CAEEL	ARATH	CAEEL	Between-spec. outparalogs	CAEEL	133.00	24.2	1407.80	n.a.	n.a.	-0.11840	-0.11840
RAE1C_ARATH	CDC42_CAEEL	ARATH	CAEEL	Between-spec. outparalogs	CAEEL	131.00	24.0	1407.80	n.a.	0.30255	0.04217	0.17236
RAE1A_ARATH	CDC42_CAEEL	ARATH	CAEEL	Between-spec. outparalogs	CAEEL	134.00	24.0	1407.80	n.a.	0.24734	n.a.	0.24734
RABF1_ARATH	CDC42_CAEEL	ARATH	CAEEL	Between-spec. outparalogs	CAEEL	135.00	23.2	1407.80	0.55617	0.03569	0.08554	0.22580
RAB1C_ARATH	CDC42_CAEEL	ARATH	CAEEL	Between-spec. outparalogs	CAEEL	142.00	20.4	1407.80	n.a.	0.30255	n.a.	0.30255
RAA1D_ARATH	CDC42_CAEEL	ARATH	CAEEL	Between-spec. outparalogs	CAEEL	140.00	23.2	1407.80	n.a.	0.24734	n.a.	0.24734
RAC7_ARATH	CDC42_CAEEL	ARATH	CAEEL	Between-spec. outparalogs	CAEEL	66.00	45.5	1407.80	n.a.	0.24734	n.a.	0.24734
RAB1B_ARATH	CDC42_CAEEL	ARATH	CAEEL	Between-spec. outparalogs	CAEEL	145.00	21.3	1407.80	0.55617	0.01921	n.a.	0.28769
RAC2A_ARATH	CDC42_CAEEL	ARATH	CAEEL	Between-spec. outparalogs	CAEEL	139.00	23.2	1407.80	-0.06712	-0.06723	n.a.	-0.06718
RAA1C_ARATH	CDC42_CAEEL	ARATH	CAEEL	Between-spec. outparalogs	CAEEL	137.00	23.9	1407.80	n.a.	0.26770	n.a.	0.26770
RAD2B_ARATH	CDC42_CAEEL	ARATH	CAEEL	Between-spec. outparalogs	CAEEL	130.00	26.3	1407.80	n.a.	0.24734	n.a.	0.24734
RAA2D_ARATH	CDC42_CAEEL	ARATH	CAEEL	Between-spec. outparalogs	CAEEL	143.00	22.9	1407.80	n.a.	0.23835	n.a.	0.23835
Q9FJF1_ARATH	CDC42_CAEEL	ARATH	CAEEL	Between-spec. outparalogs	CAEEL	133.00	23.6	1407.80	n.a.	0.24734	n.a.	0.24734
RAH1A_ARATH	CDC42_CAEEL	ARATH	CAEEL	Between-spec. outparalogs	CAEEL	135.00	25.6	1407.80	n.a.	-0.02932	n.a.	-0.02932
Q9SKI4_ARATH	RFA1_CAEEL	ARATH	CAEEL	Between-spec. outparalogs	CAEEL	155.00	24.6	1407.80	n.a.	0.18201	0.26808	0.22505
Q0WWC0_ARATH	Q09432_CAEEL	ARATH	CAEEL	Between-spec. outparalogs	CAEEL	152.00	21.5	1407.80	0.79466	n.a.	0.00170	0.39818
NHX3_ARATH	Q09432_CAEEL	ARATH	CAEEL	Between-spec. outparalogs	CAEEL	161.00	18.9	1407.80	n.a.	0.32592	-0.11840	0.10376
NHX1_ARATH	Q09432_CAEEL	ARATH	CAEEL	Between-spec. outparalogs	CAEEL	157.00	20.3	1407.80	0.85789	0.21572	0.10877	0.39412
NHX4_ARATH	Q09432_CAEEL	ARATH	CAEEL	Between-spec. outparalogs	CAEEL	153.00	20.9	1407.80	0.88950	0.42894	0.14116	0.48653
SKP1A_ARATH	Q17696_CAEEL	ARATH	CAEEL	Between-spec. outparalogs	CAEEL	128.00	26.2	1407.80	n.a.	n.a.	-0.05116	-0.05116
SKP1B_ARATH	Q17696_CAEEL	ARATH	CAEEL	Between-spec. outparalogs	CAEEL	120.00	26.4	1407.80	n.a.	n.a.	0.47676	0.47676
Q8S8J6_ARATH	LIN5_CAEEL	ARATH	CAEEL	Between-spec. outparalogs	CAEEL	222.00	13.6	1407.80	n.a.	-0.02508	-0.11840	-0.07174
ODO2A_ARATH	Q23571_CAEEL	ARATH	CAEEL	Between-spec. outparalogs	CAEEL	165.00	20.3	1407.80	n.a.	n.a.	-0.11840	-0.11840
HDA19_ARATH	HDA2_CAEEL	ARATH	CAEEL	Between-spec. outparalogs	CAEEL	71.00	44.4	1407.80	n.a.	n.a.	0.08274	0.08274
HDA6_ARATH	HDA2_CAEEL	ARATH	CAEEL	Between-spec. outparalogs	CAEEL	66.00	42.6	1407.80	n.a.	n.a.	0.14955	0.14955
NP_174676.2	SF3B4_CAEEL	ARATH	CAEEL	Between-spec. outparalogs	CAEEL	166.00	19.1	1407.80	n.a.	n.a.	-0.11840	-0.11840
Q8LFS6_ARATH	SF3B4_CAEEL	ARATH	CAEEL	Between-spec. outparalogs	CAEEL	202.00	19.7	1407.80	n.a.	n.a.	-0.11840	-0.11840
NP_195137.2	SF3B4_CAEEL	ARATH	CAEEL	Between-spec. outparalogs	CAEEL	128.00	23.7	1407.80	n.a.	n.a.	-0.11840	-0.11840
ARP3_ARATH	ARP6_CAEEL	ARATH	CAEEL	Between-spec. outparalogs	CAEEL	166.00	20.9	1407.80	n.a.	n.a.	0.32817	0.32817
ARP4_ARATH	ARP6_CAEEL	ARATH	CAEEL	Between-spec. outparalogs	CAEEL	190.00	18.2	1407.80	n.a.	n.a.	0.18174	0.18174
ACT2_ARATH	ARP6_CAEEL	ARATH	CAEEL	Between-spec. outparalogs	CAEEL	156.00	22.5	1407.80	n.a.	n.a.	0.19552	0.19552
ARP2_ARATH	ARP6_CAEEL	ARATH	CAEEL	Between-spec. outparalogs	CAEEL	154.00	22.5	1407.80	n.a.	n.a.	0.32817	0.32817
F1LIM1_ARATH	ARP6_CAEEL	ARATH	CAEEL	Between-spec. outparalogs	CAEEL	153.00	23.4	1407.80	n.a.	n.a.	0.28527	0.28527
ARP7_ARATH	ARP6_CAEEL	ARATH	CAEEL	Between-spec. outparalogs	CAEEL	202.00	17.1	1407.80	n.a.	n.a.	0.42411	0.42411
ACT7_ARATH	ARP6_CAEEL	ARATH	CAEEL	Between-spec. outparalogs	CAEEL	152.00	23.7	1407.80	n.a.	n.a.	0.26407	0.26407
RUBB_ARATH	TCPA_CAEEL	ARATH	CAEEL	Between-spec. outparalogs	CAEEL	207.00	17.5	1407.80	n.a.	n.a.	-0.01946	-0.01946
Q9M888_ARATH	TCPA_CAEEL	ARATH	CAEEL	Between-spec. outparalogs	CAEEL	142.00	25.6	1407.80	n.a.	n.a.	-0.11840	-0.11840
Q9SF16_ARATH	TCPA_CAEEL	ARATH	CAEEL	Between-spec. outparalogs	CAEEL	111.00	32.5	1407.80	n.a.	n.a.	-0.11840	-0.11840
Q9LV21_ARATH	TCPA_CAEEL	ARATH	CAEEL	Between-spec. outparalogs	CAEEL	113.00	32.3	1407.80	n.a.	n.a.	-0.11840	-0.11840
Q8RWA5_ARATH	Q21084_CAEEL	ARATH	CAEEL	Between-spec. outparalogs	CAEEL	135.00	24.3	1407.80	n.a.	n.a.	-0.11840	-0.11840
Q9SJY5_ARATH	Q21084_CAEEL	ARATH	CAEEL	Between-spec. outparalogs	CAEEL	169.00	22.1	1407.80	n.a.	n.a.	-0.11840	-0.11840
O22261_ARATH	Q21084_CAEEL	ARATH	CAEEL	Between-spec. outparalogs	CAEEL	138.00	28.9	1407.80	n.a.	n.a.	-0.11840	-0.11840
NP_190755.1	Q21084_CAEEL	ARATH	CAEEL	Between-spec. outparalogs	CAEEL	196.00	15.5	1407.80	n.a.	n.a.	-0.11840	-0.11840
O81845_ARATH	Q21084_CAEEL	ARATH	CAEEL	Between-spec. outparalogs	CAEEL	180.00	22.9	1407.80	n.a.	n.a.	-0.11840	-0.11840
O04619_ARATH	Q21084_CAEEL	ARATH	CAEEL	Between-spec. outparalogs	CAEEL	161.00	22.3	1407.80	n.a.	n.a.	-0.11840	-0.11840
Q9SB52_ARATH	Q21084_CAEEL	ARATH	CAEEL	Between-spec. outparalogs	CAEEL	161.00	23.9	1407.80	n.a.	n.a.	-0.11840	-0.11840
Q9SUV1_ARATH	Q21084_CAEEL	ARATH	CAEEL	Between-spec. outparalogs	CAEEL	158.00	20.3	1407.80	n.a.	n.a.	-0.11840	-0.11840
Q9FY68_ARATH	Q21084_CAEEL	ARATH	CAEEL	Between-spec. outparalogs	CAEEL	180.00	19.5	1407.80	n.a.	n.a.	-0.11840	-0.11840
MCAT_ARATH	Q21084_CAEEL	ARATH	CAEEL	Between-spec. outparalogs	CAEEL	174.00	24.1	1407.80	n.a.	n.a.	-0.11840	-0.11840
RUBB_ARATH	TCPD_CAEEL	ARATH	CAEEL	Between-spec. outparalogs	CAEEL	209.00	16.0	1407.80	n.a.	n.a.	-0.04857	-0.04857
Q9M888_ARATH	TCPD_CAEEL	ARATH	CAEEL	Between-spec. outparalogs	CAEEL	149.00	25.9	1407.80	n.a.	n.a.	-0.11840	-0.11840
Q9SF16_ARATH	TCPD_CAEEL	ARATH	CAEEL	Between-spec. outparalogs	CAEEL	121.00	29.8	1407.80	n.a.	n.a.	-0.11840	-0.11840
CH60C_ARATH	TCPD_CAEEL	ARATH	CAEEL	Between-spec. outparalogs	CAEEL	167.00	20.3	1407.80	n.a.	n.a.	-0.11840	-0.11840
CH60A_ARATH	TCPD_CAEEL	ARATH	CAEEL	Between-spec. outparalogs	CAEEL	210.00	16.6	1407.80	n.a.	n.a.	-0.11840	-0.11840
RH47_ARATH	DX39B_CAEEL	ARATH	CAEEL	Between-spec. outparalogs	CAEEL	149.00	19.9	1407.80	n.a.	0.19086	0.03298	0.11192
RH36_ARATH	DX39B_CAEEL	ARATH	CAEEL	Between-spec. outparalogs	CAEEL	127.00	23.7	1407.80	n.a.	0.77790	0.28764	0.53277
IF4A2_ARATH	DX39B_CAEEL	ARATH	CAEEL	Between-spec. outparalogs	CAEEL	112.00	33.8	1407.80	n.a.	-0.09370	-0.11840	-0.10605
RH22_ARATH	DX39B_CAEEL	ARATH	CAEEL	Between-spec. outparalogs	CAEEL	173.00	15.3	1407.80	n.a.	0.37584	n.a.	0.37584
IF4A3_ARATH	DX39B_CAEEL	ARATH	CAEEL	Between-spec. outparalogs	CAEEL	111.00	33.3	1407.80	n.a.	-0.12214	n.a.	-0.12214
NP_001030693.1	DX39B_CAEEL	ARATH	CAEEL	Between-spec. outparalogs	CAEEL	111.00	32.5	1407.80	n.a.	0.16152	-0.11840	0.02156
RH2_ARATH	DX39B_CAEEL	ARATH	CAEEL	Between-spec. outparalogs	CAEEL	121.00	29.9	1407.80	n.a.	0.45244	-0.11840	0.16702
RH9_ARATH	DX39B_CAEEL	ARATH	CAEEL	Between-spec. outparalogs	CAEEL	149.00	19.0	1407.80	n.a.	-0.22210	-0.11840	-0.17025
RH38_ARATH	DX39B_CAEEL	ARATH	CAEEL	Between-spec. outparalogs	CAEEL	139.00	24.3	1407.80	n.a.	0.10140	-0.11840	-0.00850
RH11_ARATH	DX39B_CAEEL	ARATH	CAEEL	Between-spec. outparalogs	CAEEL	127.00	23.1	1407.80	n.a.	0.19326	n.a.	0.19326
RH8_ARATH	DX39B_CAEEL	ARATH	CAEEL	Between-spec. outparalogs	CAEEL	107.00	29.3	1407.80	n.a.	n.a.	-0.01044	-0.01044
RH39_ARATH	DX39B_CAEEL	ARATH	CAEEL	Between-spec. outparalogs	CAEEL	154.00	18.0	1407.80	n.a.	0.37584	-0.11840	0.12872
RH25_ARATH	DX39B_CAEEL	ARATH	CAEEL	Between-spec. outparalogs	CAEEL	144.00	21.5	1407.80	n.a.	n.a.	-0.11840	-0.11840
UBC36_ARATH	Q20617_CAEEL	ARATH	CAEEL	Between-spec. outparalogs	CAEEL	148.00	25.0	1407.80	n.a.	n.a.	-0.11840	-0.11840
UBC28_ARATH	Q20617_CAEEL	ARATH	CAEEL	Between-spec. outparalogs	CAEEL	142.00	26.7	1407.80	n.a.	n.a.	-0.11840	-0.11840
UBC29_ARATH	Q20617_CAEEL	ARATH	CAEEL	Between-spec. outparalogs	CAEEL	150.00	24.8	1407.80	n.a.	n.a.	-0.11840	-0.11840
UBC11_ARATH	Q20617_CAEEL	ARATH	CAEEL	Between-spec. outparalogs	CAEEL	147.00	26.1	1407.80	n.a.	n.a.	-0.11840	-0.11840
UBC13_ARATH	Q20617_CAEEL	ARATH	CAEEL	Between-spec. outparalogs	CAEEL	122.00	25.7	1407.80	n.a.	n.a.	-0.11840	-0.11840
UBC14_ARATH	Q20617_CAEEL	ARATH	CAEEL	Between-spec. outparalogs	CAEEL	123.00	26.2	1407.80	n.a.	n.a.	-0.11840	-0.11840
SCE1_ARATH	Q20617_CAEEL	ARATH	CAEEL	Between-spec. outparalogs	CAEEL	149.00	24.6	1407.80	n.a.	n.a.	-0.11840	-0.11840
PEX4_ARATH	Q20617_CAEEL	ARATH	CAEEL	Between-spec. outparalogs	CAEEL	145.00	22.9	1407.80	n.a.	n.a.	0.24157	0.24157
UBC8_ARATH	Q20617_CAEEL	ARATH	CAEEL	Between-spec. outparalogs	CAEEL	144.00	25.8	1407.80	n.a.	n.a.	-0.11840	-0.11840
UBC27_ARATH	Q20617_CAEEL	ARATH	CAEEL	Between-spec. outparalogs	CAEEL	153.00	19.4	1407.80	n.a.	n.a.	-0.11840	-0.11840
UBC10_ARATH	Q20617_CAEEL	ARATH	CAEEL	Between-spec. outparalogs	CAEEL	144.00	26.7	1407.80	n.a.	n.a.	-0.11840	-0.11840
ERDL3_ARATH	Q19463_CAEEL	ARATH	CAEEL	Between-spec. outparalogs	CAEEL	209.00	18.5	1407.80	n.a.	n.a.	0.07013	0.07013
ERD6_ARATH	Q19463_CAEEL	ARATH	CAEEL	Between-spec. outparalogs	CAEEL	201.00	18.4	1407.80	n.a.	n.a.	-0.11840	-0.11840
INT2_ARATH	Q19463_CAEEL	ARATH	CAEEL	Between-spec. outparalogs	CAEEL	190.00	17.1	1407.80	n.a.	n.a.	0.32673	0.32673
PLT1_ARATH	Q19463_CAEEL	ARATH	CAEEL	Between-spec. outparalogs	CAEEL	214.00	16.9	1407.80	n.a.	n.a.	0.35291	0.35291
INT1_ARATH	Q19463_CAEEL	ARATH	CAEEL	Between-spec. outparalogs	CAEEL	198.00	17.0	1407.80	n.a.	n.a.	0.32673	0.32673
XYLL1_ARATH	Q19463_CAEEL	ARATH	CAEEL	Between-spec. outparalogs	CAEEL	189.00	18.6	1407.80	n.a.	n.a.	0.09245	0.09245
STP12_ARATH	Q19463_CAEEL	ARATH	CAEEL	Between-spec. outparalogs	CAEEL	195.00	18.9	1407.80	n.a.	n.a.	-0.11840	-0.11840
EDL17_ARATH	Q19463_CAEEL	ARATH	CAEEL	Between-spec. outparalogs	CAEEL	204.00	18.8	1407.80	n.a.	n.a.	-0.11840	-0.11840
SAR1B_ARATH	ARL2_CAEEL	ARATH	CAEEL	Between-spec. outparalogs	CAEEL	116.00	28.5	1407.80	n.a.	0.21921	-0.11840	0.05041
ARF2_ARATH	ARL2_CAEEL	ARATH	CAEEL	Between-spec. outparalogs	CAEEL	80.00	43.9	1407.80	n.a.	0.33587	-0.11840	0.10874
ARF3_ARATH	ARL2_CAEEL	ARATH	CAEEL	Between-spec. outparalogs	CAEEL	80.00	43.0	1407.80	n.a.	0.35183	-0.11840	0.11672
Q8VY57_ARATH	ARL2_CAEEL	ARATH	CAEEL	Between-spec. outparalogs	CAEEL	135.00	30.3	1407.80	n.a.	0.28104	n.a.	0.28104
Q9M1P5_ARATH	ARL2_CAEEL	ARATH	CAEEL	Between-spec. outparalogs	CAEEL	80.00	44.4	1407.80	n.a.	-0.02060	n.a.	-0.02060
Q93Y31_ARATH	ARL2_CAEEL	ARATH	CAEEL	Between-spec. outparalogs	CAEEL	131.00	30.9	1407.80	n.a.	0.33587	n.a.	0.33587
TRNH1_ARATH	YWC4_CAEEL	ARATH	CAEEL	Between-spec. outparalogs	CAEEL	164.00	22.7	1407.80	n.a.	n.a.	-0.11840	-0.11840
ABA2_ARATH	YWC4_CAEEL	ARATH	CAEEL	Between-spec. outparalogs	CAEEL	170.00	23.6	1407.80	n.a.	n.a.	-0.11840	-0.11840
Q9ZW18_ARATH	YWC4_CAEEL	ARATH	CAEEL	Between-spec. outparalogs	CAEEL	179.00	21.2	1407.80	n.a.	n.a.	-0.11840	-0.11840
Q9LX78_ARATH	YWC4_CAEEL	ARATH	CAEEL	Between-spec. outparalogs	CAEEL	178.00	20.2	1407.80	n.a.	n.a.	-0.11840	-0.11840
Q9S9W2_ARATH	YWC4_CAEEL	ARATH	CAEEL	Between-spec. outparalogs	CAEEL	154.00	23.5	1407.80	n.a.	n.a.	-0.11840	-0.11840
Q9SVQ9_ARATH	YWC4_CAEEL	ARATH	CAEEL	Between-spec. outparalogs	CAEEL	150.00	23.1	1407.80	n.a.	n.a.	-0.11840	-0.11840
Q9C7X7_ARATH	Q20752_CAEEL	ARATH	CAEEL	Between-spec. outparalogs	CAEEL	107.00	24.7	1407.80	n.a.	n.a.	-0.11840	-0.11840
Q9SKY8_ARATH	Q20752_CAEEL	ARATH	CAEEL	Between-spec. outparalogs	CAEEL	145.00	21.5	1407.80	n.a.	n.a.	-0.11840	-0.11840
SAR1B_ARATH	ARL1_CAEEL	ARATH	CAEEL	Between-spec. outparalogs	CAEEL	123.00	30.5	1407.80	n.a.	n.a.	-0.11840	-0.11840
ARF2_ARATH	ARL1_CAEEL	ARATH	CAEEL	Between-spec. outparalogs	CAEEL	58.00	56.8	1407.80	n.a.	n.a.	-0.11840	-0.11840
ARF5_ARATH	ARL1_CAEEL	ARATH	CAEEL	Between-spec. outparalogs	CAEEL	93.00	39.8	1407.80	n.a.	n.a.	0.37214	0.37214
RAD2A_ARATH	Q22045_CAEEL	ARATH	CAEEL	Between-spec. outparalogs	CAEEL	98.00	33.3	1407.80	n.a.	n.a.	-0.11840	-0.11840
RAA1A_ARATH	Q22045_CAEEL	ARATH	CAEEL	Between-spec. outparalogs	CAEEL	97.00	33.3	1407.80	n.a.	n.a.	-0.11840	-0.11840
RAA2A_ARATH	Q22045_CAEEL	ARATH	CAEEL	Between-spec. outparalogs	CAEEL	105.00	35.0	1407.80	n.a.	n.a.	-0.11840	-0.11840
RAC4_ARATH	Q22045_CAEEL	ARATH	CAEEL	Between-spec. outparalogs	CAEEL	123.00	22.8	1407.80	n.a.	n.a.	0.08512	0.08512
RAG3E_ARATH	Q22045_CAEEL	ARATH	CAEEL	Between-spec. outparalogs	CAEEL	99.00	33.2	1407.80	n.a.	n.a.	-0.11840	-0.11840
RAA5C_ARATH	Q22045_CAEEL	ARATH	CAEEL	Between-spec. outparalogs	CAEEL	91.00	34.1	1407.80	n.a.	n.a.	-0.11840	-0.11840
RAH1B_ARATH	Q22045_CAEEL	ARATH	CAEEL	Between-spec. outparalogs	CAEEL	101.00	32.6	1407.80	n.a.	n.a.	-0.11840	-0.11840
RAA4D_ARATH	Q22045_CAEEL	ARATH	CAEEL	Between-spec. outparalogs	CAEEL	95.00	35.1	1407.80	n.a.	n.a.	0.18336	0.18336
RAA1G_ARATH	Q22045_CAEEL	ARATH	CAEEL	Between-spec. outparalogs	CAEEL	91.00	35.6	1407.80	n.a.	n.a.	-0.11840	-0.11840
RAE1C_ARATH	Q22045_CAEEL	ARATH	CAEEL	Between-spec. outparalogs	CAEEL	115.00	30.7	1407.80	n.a.	n.a.	-0.11840	-0.11840
RAC11_ARATH	Q22045_CAEEL	ARATH	CAEEL	Between-spec. outparalogs	CAEEL	120.00	24.4	1407.80	n.a.	n.a.	0.01152	0.01152
RABF1_ARATH	Q22045_CAEEL	ARATH	CAEEL	Between-spec. outparalogs	CAEEL	93.00	31.4	1407.80	n.a.	n.a.	-0.11840	-0.11840
RAA4B_ARATH	Q22045_CAEEL	ARATH	CAEEL	Between-spec. outparalogs	CAEEL	94.00	33.9	1407.80	n.a.	n.a.	-0.11840	-0.11840
RAN1_ARATH	Q22045_CAEEL	ARATH	CAEEL	Between-spec. outparalogs	CAEEL	167.00	24.1	1407.80	n.a.	n.a.	-0.11840	-0.11840
RAN2_ARATH	Q22045_CAEEL	ARATH	CAEEL	Between-spec. outparalogs	CAEEL	160.00	23.2	1407.80	n.a.	n.a.	-0.11840	-0.11840
RUBB_ARATH	TCPB_CAEEL	ARATH	CAEEL	Between-spec. outparalogs	CAEEL	212.00	17.2	1407.80	n.a.	n.a.	-0.02762	-0.02762
RUBA_ARATH	TCPB_CAEEL	ARATH	CAEEL	Between-spec. outparalogs	CAEEL	195.00	18.7	1407.80	n.a.	n.a.	0.38414	0.38414
Q9M888_ARATH	TCPB_CAEEL	ARATH	CAEEL	Between-spec. outparalogs	CAEEL	138.00	28.5	1407.80	n.a.	n.a.	-0.11840	-0.11840
Q9SF16_ARATH	TCPB_CAEEL	ARATH	CAEEL	Between-spec. outparalogs	CAEEL	118.00	32.0	1407.80	n.a.	n.a.	-0.11840	-0.11840
CH60C_ARATH	TCPB_CAEEL	ARATH	CAEEL	Between-spec. outparalogs	CAEEL	219.00	17.5	1407.80	n.a.	n.a.	-0.11840	-0.11840
Q9LV21_ARATH	TCPB_CAEEL	ARATH	CAEEL	Between-spec. outparalogs	CAEEL	112.00	33.3	1407.80	n.a.	n.a.	-0.11840	-0.11840
CH60A_ARATH	TCPB_CAEEL	ARATH	CAEEL	Between-spec. outparalogs	CAEEL	189.00	17.6	1407.80	n.a.	n.a.	-0.11840	-0.11840
CML25_ARATH	Q18092_CAEEL	ARATH	CAEEL	Between-spec. outparalogs	CAEEL	91.00	33.5	1407.80	n.a.	n.a.	-0.11840	-0.11840
CML14_ARATH	Q18092_CAEEL	ARATH	CAEEL	Between-spec. outparalogs	CAEEL	95.00	34.1	1407.80	n.a.	n.a.	-0.11840	-0.11840
CML23_ARATH	Q18092_CAEEL	ARATH	CAEEL	Between-spec. outparalogs	CAEEL	104.00	30.9	1407.80	n.a.	n.a.	-0.11840	-0.11840
CML38_ARATH	Q18092_CAEEL	ARATH	CAEEL	Between-spec. outparalogs	CAEEL	138.00	24.7	1407.80	n.a.	n.a.	-0.11840	-0.11840
NP_850097.1	Q18092_CAEEL	ARATH	CAEEL	Between-spec. outparalogs	CAEEL	46.00	44.9	1407.80	n.a.	n.a.	0.21016	0.21016
CML18_ARATH	Q18092_CAEEL	ARATH	CAEEL	Between-spec. outparalogs	CAEEL	113.00	29.3	1407.80	n.a.	n.a.	-0.11840	-0.11840
CML9_ARATH	Q18092_CAEEL	ARATH	CAEEL	Between-spec. outparalogs	CAEEL	100.00	32.6	1407.80	n.a.	n.a.	-0.11840	-0.11840
CML6_ARATH	Q18092_CAEEL	ARATH	CAEEL	Between-spec. outparalogs	CAEEL	99.00	28.1	1407.80	n.a.	n.a.	-0.11840	-0.11840
CML2_ARATH	Q18092_CAEEL	ARATH	CAEEL	Between-spec. outparalogs	CAEEL	105.00	28.4	1407.80	n.a.	n.a.	-0.11840	-0.11840
CML8_ARATH	Q18092_CAEEL	ARATH	CAEEL	Between-spec. outparalogs	CAEEL	66.00	40.2	1407.80	n.a.	n.a.	-0.11840	-0.11840
CML42_ARATH	Q18092_CAEEL	ARATH	CAEEL	Between-spec. outparalogs	CAEEL	123.00	26.0	1407.80	n.a.	n.a.	0.21112	0.21112
B6EUB9_ARATH	Q18092_CAEEL	ARATH	CAEEL	Between-spec. outparalogs	CAEEL	97.00	34.7	1407.80	n.a.	n.a.	-0.11840	-0.11840
CML24_ARATH	Q18092_CAEEL	ARATH	CAEEL	Between-spec. outparalogs	CAEEL	102.00	31.1	1407.80	n.a.	n.a.	-0.07795	-0.07795
CALM1_ARATH	Q18092_CAEEL	ARATH	CAEEL	Between-spec. outparalogs	CAEEL	47.00	51.4	1407.80	n.a.	n.a.	-0.11840	-0.11840
CML37_ARATH	Q18092_CAEEL	ARATH	CAEEL	Between-spec. outparalogs	CAEEL	143.00	24.2	1407.80	n.a.	n.a.	-0.11840	-0.11840
CML43_ARATH	Q18092_CAEEL	ARATH	CAEEL	Between-spec. outparalogs	CAEEL	143.00	22.8	1407.80	n.a.	n.a.	-0.11840	-0.11840
Q9FDX6_ARATH	Q18092_CAEEL	ARATH	CAEEL	Between-spec. outparalogs	CAEEL	159.00	20.2	1407.80	n.a.	n.a.	-0.11840	-0.11840
PIP13_ARATH	Q17571_CAEEL	ARATH	CAEEL	Between-spec. outparalogs	CAEEL	160.00	20.7	1407.80	0.88950	n.a.	0.54827	0.71888
NIP61_ARATH	Q17571_CAEEL	ARATH	CAEEL	Between-spec. outparalogs	CAEEL	181.00	17.0	1407.80	0.37149	n.a.	0.14133	0.25641
PIP28_ARATH	Q17571_CAEEL	ARATH	CAEEL	Between-spec. outparalogs	CAEEL	161.00	22.3	1407.80	n.a.	n.a.	-0.11840	-0.11840
NP_973598.1	Q17571_CAEEL	ARATH	CAEEL	Between-spec. outparalogs	CAEEL	183.00	20.3	1407.80	0.32616	n.a.	0.12104	0.22360
TIP11_ARATH	Q17571_CAEEL	ARATH	CAEEL	Between-spec. outparalogs	CAEEL	163.00	23.9	1407.80	0.71948	n.a.	0.57775	0.64861
PIP22_ARATH	Q17571_CAEEL	ARATH	CAEEL	Between-spec. outparalogs	CAEEL	153.00	22.7	1407.80	0.88950	n.a.	0.38160	0.63555
PIP23_ARATH	Q17571_CAEEL	ARATH	CAEEL	Between-spec. outparalogs	CAEEL	154.00	23.4	1407.80	0.88950	n.a.	-0.11840	0.38555
PIP26_ARATH	Q17571_CAEEL	ARATH	CAEEL	Between-spec. outparalogs	CAEEL	163.00	23.4	1407.80	n.a.	n.a.	-0.11840	-0.11840
PIP12_ARATH	Q17571_CAEEL	ARATH	CAEEL	Between-spec. outparalogs	CAEEL	157.00	20.7	1407.80	0.88950	n.a.	0.38160	0.63555
TIP21_ARATH	Q17571_CAEEL	ARATH	CAEEL	Between-spec. outparalogs	CAEEL	147.00	25.5	1407.80	0.57074	n.a.	0.67813	0.62444
TIP12_ARATH	Q17571_CAEEL	ARATH	CAEEL	Between-spec. outparalogs	CAEEL	167.00	22.9	1407.80	n.a.	n.a.	0.07909	0.07909
PIP21_ARATH	Q17571_CAEEL	ARATH	CAEEL	Between-spec. outparalogs	CAEEL	159.00	22.3	1407.80	0.55617	n.a.	0.36060	0.45838
PIP11_ARATH	Q17571_CAEEL	ARATH	CAEEL	Between-spec. outparalogs	CAEEL	159.00	21.0	1407.80	0.88950	n.a.	0.54827	0.71888
PIP14_ARATH	Q17571_CAEEL	ARATH	CAEEL	Between-spec. outparalogs	CAEEL	162.00	20.9	1407.80	n.a.	n.a.	-0.11840	-0.11840
TIP13_ARATH	Q17571_CAEEL	ARATH	CAEEL	Between-spec. outparalogs	CAEEL	145.00	23.3	1407.80	0.71948	n.a.	0.67813	0.69881
NIP12_ARATH	Q17571_CAEEL	ARATH	CAEEL	Between-spec. outparalogs	CAEEL	168.00	22.2	1407.80	0.36118	n.a.	0.17481	0.26799
NIP11_ARATH	Q17571_CAEEL	ARATH	CAEEL	Between-spec. outparalogs	CAEEL	179.00	20.2	1407.80	0.71339	n.a.	0.13684	0.42512
PIP27_ARATH	Q17571_CAEEL	ARATH	CAEEL	Between-spec. outparalogs	CAEEL	163.00	22.2	1407.80	0.88950	n.a.	-0.11840	0.38555
TIP23_ARATH	Q17571_CAEEL	ARATH	CAEEL	Between-spec. outparalogs	CAEEL	156.00	24.7	1407.80	0.34762	n.a.	n.a.	0.34762
PIP24_ARATH	Q17571_CAEEL	ARATH	CAEEL	Between-spec. outparalogs	CAEEL	164.00	21.7	1407.80	n.a.	n.a.	0.14493	0.14493
Q9C774_ARATH	EIF3F_CAEEL	ARATH	CAEEL	Between-spec. outparalogs	CAEEL	172.00	20.3	1407.80	n.a.	n.a.	0.38793	0.38793
PSD7_ARATH	EIF3F_CAEEL	ARATH	CAEEL	Between-spec. outparalogs	CAEEL	173.00	20.7	1407.80	n.a.	n.a.	0.17942	0.17942
Q8LFS6_ARATH	Q20084_CAEEL	ARATH	CAEEL	Between-spec. outparalogs	CAEEL	170.00	21.4	1407.80	n.a.	n.a.	0.08830	0.08830
M2K2_ARATH	PMY11_CAEEL	ARATH	CAEEL	Between-spec. outparalogs	CAEEL	153.00	19.5	1407.80	n.a.	n.a.	-0.04982	-0.04982
CIPK6_ARATH	PMY11_CAEEL	ARATH	CAEEL	Between-spec. outparalogs	CAEEL	207.00	14.6	1407.80	n.a.	n.a.	0.07516	0.07516
O80396_ARATH	PMY11_CAEEL	ARATH	CAEEL	Between-spec. outparalogs	CAEEL	193.00	17.5	1407.80	n.a.	n.a.	0.03154	0.03154
Q9LNJ4_ARATH	C13A4_CAEEL	ARATH	CAEEL	Between-spec. outparalogs	CAEEL	211.00	19.6	1407.80	n.a.	n.a.	-0.02751	-0.02751
Q9LMM1_ARATH	C13A4_CAEEL	ARATH	CAEEL	Between-spec. outparalogs	CAEEL	190.00	20.0	1407.80	n.a.	n.a.	-0.11840	-0.11840
C71B2_ARATH	C13A4_CAEEL	ARATH	CAEEL	Between-spec. outparalogs	CAEEL	176.00	22.7	1407.80	n.a.	n.a.	-0.11840	-0.11840
C79F1_ARATH	C13A4_CAEEL	ARATH	CAEEL	Between-spec. outparalogs	CAEEL	237.00	17.2	1407.80	n.a.	n.a.	-0.11840	-0.11840
Q93VK5_ARATH	C13A4_CAEEL	ARATH	CAEEL	Between-spec. outparalogs	CAEEL	155.00	22.4	1407.80	n.a.	n.a.	-0.11840	-0.11840
Q9CAD6_ARATH	C13A4_CAEEL	ARATH	CAEEL	Between-spec. outparalogs	CAEEL	183.00	20.9	1407.80	n.a.	n.a.	-0.11840	-0.11840
Q8GWJ5_ARATH	C13A4_CAEEL	ARATH	CAEEL	Between-spec. outparalogs	CAEEL	168.00	19.7	1407.80	n.a.	n.a.	-0.00342	-0.00342
C79B3_ARATH	C13A4_CAEEL	ARATH	CAEEL	Between-spec. outparalogs	CAEEL	213.00	18.1	1407.80	n.a.	n.a.	-0.00582	-0.00582
B9DFU2_ARATH	C13A4_CAEEL	ARATH	CAEEL	Between-spec. outparalogs	CAEEL	159.00	25.0	1407.80	n.a.	n.a.	0.25778	0.25778
ABAH2_ARATH	C13A4_CAEEL	ARATH	CAEEL	Between-spec. outparalogs	CAEEL	194.00	19.7	1407.80	n.a.	n.a.	-0.00073	-0.00073
TCMO_ARATH	C13A4_CAEEL	ARATH	CAEEL	Between-spec. outparalogs	CAEEL	183.00	21.8	1407.80	n.a.	n.a.	-0.01357	-0.01357
NP_180633.2	C13A4_CAEEL	ARATH	CAEEL	Between-spec. outparalogs	CAEEL	174.00	22.3	1407.80	n.a.	n.a.	-0.11840	-0.11840
NP_180635.2	C13A4_CAEEL	ARATH	CAEEL	Between-spec. outparalogs	CAEEL	172.00	22.4	1407.80	n.a.	n.a.	-0.11840	-0.11840
C98A3_ARATH	C13A4_CAEEL	ARATH	CAEEL	Between-spec. outparalogs	CAEEL	170.00	24.2	1407.80	n.a.	n.a.	-0.11840	-0.11840
O80823_ARATH	C13A4_CAEEL	ARATH	CAEEL	Between-spec. outparalogs	CAEEL	202.00	17.9	1407.80	n.a.	n.a.	-0.11840	-0.11840
Q9SQY6_ARATH	C13A4_CAEEL	ARATH	CAEEL	Between-spec. outparalogs	CAEEL	200.00	18.7	1407.80	n.a.	n.a.	0.19662	0.19662
Q9SQY7_ARATH	C13A4_CAEEL	ARATH	CAEEL	Between-spec. outparalogs	CAEEL	191.00	20.7	1407.80	n.a.	n.a.	0.16153	0.16153
Q9LHA1_ARATH	C13A4_CAEEL	ARATH	CAEEL	Between-spec. outparalogs	CAEEL	190.00	22.2	1407.80	n.a.	n.a.	-0.11840	-0.11840
Q6TBX7_ARATH	C13A4_CAEEL	ARATH	CAEEL	Between-spec. outparalogs	CAEEL	186.00	20.6	1407.80	n.a.	n.a.	-0.11840	-0.11840
Q9SLP1_ARATH	C13A4_CAEEL	ARATH	CAEEL	Between-spec. outparalogs	CAEEL	195.00	20.1	1407.80	n.a.	n.a.	0.21258	0.21258
C86A2_ARATH	C13A4_CAEEL	ARATH	CAEEL	Between-spec. outparalogs	CAEEL	195.00	20.1	1407.80	n.a.	n.a.	-0.11840	-0.11840
C83A1_ARATH	C13A4_CAEEL	ARATH	CAEEL	Between-spec. outparalogs	CAEEL	177.00	21.9	1407.80	n.a.	n.a.	-0.11840	-0.11840
A8MRX5_ARATH	C13A4_CAEEL	ARATH	CAEEL	Between-spec. outparalogs	CAEEL	191.00	20.6	1407.80	n.a.	n.a.	-0.00073	-0.00073
C83B1_ARATH	C13A4_CAEEL	ARATH	CAEEL	Between-spec. outparalogs	CAEEL	181.00	21.7	1407.80	n.a.	n.a.	-0.04132	-0.04132
C84A1_ARATH	C13A4_CAEEL	ARATH	CAEEL	Between-spec. outparalogs	CAEEL	172.00	22.1	1407.80	n.a.	n.a.	-0.11840	-0.11840
C79B2_ARATH	C13A4_CAEEL	ARATH	CAEEL	Between-spec. outparalogs	CAEEL	218.00	16.8	1407.80	n.a.	n.a.	-0.03490	-0.03490
NP_568153.1	C13A4_CAEEL	ARATH	CAEEL	Between-spec. outparalogs	CAEEL	189.00	20.1	1407.80	n.a.	n.a.	-0.11840	-0.11840
F3PH_ARATH	C13A4_CAEEL	ARATH	CAEEL	Between-spec. outparalogs	CAEEL	197.00	21.4	1407.80	n.a.	n.a.	-0.11840	-0.11840
Q9FIB0_ARATH	C13A4_CAEEL	ARATH	CAEEL	Between-spec. outparalogs	CAEEL	192.00	20.5	1407.80	n.a.	n.a.	0.34256	0.34256
C86B1_ARATH	C13A4_CAEEL	ARATH	CAEEL	Between-spec. outparalogs	CAEEL	208.00	17.8	1407.80	n.a.	n.a.	-0.11840	-0.11840
KO1_ARATH	C13A4_CAEEL	ARATH	CAEEL	Between-spec. outparalogs	CAEEL	222.00	18.7	1407.80	n.a.	n.a.	-0.11840	-0.11840
C85A1_ARATH	C13A4_CAEEL	ARATH	CAEEL	Between-spec. outparalogs	CAEEL	189.00	18.4	1407.80	n.a.	n.a.	0.07770	0.07770
ABAH3_ARATH	C13A4_CAEEL	ARATH	CAEEL	Between-spec. outparalogs	CAEEL	189.00	19.6	1407.80	n.a.	n.a.	-0.11840	-0.11840
THAD_ARATH	C13A4_CAEEL	ARATH	CAEEL	Between-spec. outparalogs	CAEEL	195.00	19.1	1407.80	n.a.	n.a.	-0.00671	-0.00671
NP_851152.1	C13A4_CAEEL	ARATH	CAEEL	Between-spec. outparalogs	CAEEL	192.00	17.9	1407.80	n.a.	n.a.	-0.00671	-0.00671
Q9LVD6_ARATH	C13A4_CAEEL	ARATH	CAEEL	Between-spec. outparalogs	CAEEL	185.00	21.3	1407.80	n.a.	n.a.	-0.11840	-0.11840
C86A1_ARATH	C13A4_CAEEL	ARATH	CAEEL	Between-spec. outparalogs	CAEEL	169.00	22.3	1407.80	n.a.	n.a.	-0.11840	-0.11840
Q9LNJ4_ARATH	C13A5_CAEEL	ARATH	CAEEL	Between-spec. outparalogs	CAEEL	202.00	19.9	1407.80	n.a.	n.a.	-0.11840	-0.11840
Q9LMM1_ARATH	C13A5_CAEEL	ARATH	CAEEL	Between-spec. outparalogs	CAEEL	196.00	19.2	1407.80	n.a.	n.a.	-0.11840	-0.11840
C71B2_ARATH	C13A5_CAEEL	ARATH	CAEEL	Between-spec. outparalogs	CAEEL	174.00	22.8	1407.80	n.a.	n.a.	-0.11840	-0.11840
Q9SHG5_ARATH	C13A5_CAEEL	ARATH	CAEEL	Between-spec. outparalogs	CAEEL	157.00	19.5	1407.80	n.a.	n.a.	0.23258	0.23258
Q93VK5_ARATH	C13A5_CAEEL	ARATH	CAEEL	Between-spec. outparalogs	CAEEL	169.00	21.0	1407.80	n.a.	n.a.	-0.11840	-0.11840
Q9FVS9_ARATH	C13A5_CAEEL	ARATH	CAEEL	Between-spec. outparalogs	CAEEL	181.00	20.1	1407.80	n.a.	n.a.	-0.11840	-0.11840
Q9CAD6_ARATH	C13A5_CAEEL	ARATH	CAEEL	Between-spec. outparalogs	CAEEL	179.00	20.6	1407.80	n.a.	n.a.	-0.11840	-0.11840
Q8GWJ5_ARATH	C13A5_CAEEL	ARATH	CAEEL	Between-spec. outparalogs	CAEEL	175.00	19.6	1407.80	n.a.	n.a.	-0.11840	-0.11840
C79B3_ARATH	C13A5_CAEEL	ARATH	CAEEL	Between-spec. outparalogs	CAEEL	221.00	16.8	1407.80	n.a.	n.a.	0.00736	0.00736
B9DFU2_ARATH	C13A5_CAEEL	ARATH	CAEEL	Between-spec. outparalogs	CAEEL	161.00	25.4	1407.80	n.a.	n.a.	0.27843	0.27843
ABAH2_ARATH	C13A5_CAEEL	ARATH	CAEEL	Between-spec. outparalogs	CAEEL	188.00	20.2	1407.80	n.a.	n.a.	-0.11840	-0.11840
TCMO_ARATH	C13A5_CAEEL	ARATH	CAEEL	Between-spec. outparalogs	CAEEL	189.00	21.7	1407.80	n.a.	n.a.	-0.11840	-0.11840
NP_180633.2	C13A5_CAEEL	ARATH	CAEEL	Between-spec. outparalogs	CAEEL	177.00	22.0	1407.80	n.a.	n.a.	-0.11840	-0.11840
NP_180635.2	C13A5_CAEEL	ARATH	CAEEL	Between-spec. outparalogs	CAEEL	174.00	21.6	1407.80	n.a.	n.a.	-0.11840	-0.11840
C98A3_ARATH	C13A5_CAEEL	ARATH	CAEEL	Between-spec. outparalogs	CAEEL	165.00	23.3	1407.80	n.a.	n.a.	-0.11840	-0.11840
O80823_ARATH	C13A5_CAEEL	ARATH	CAEEL	Between-spec. outparalogs	CAEEL	207.00	17.4	1407.80	n.a.	n.a.	-0.11840	-0.11840
Q9SQY6_ARATH	C13A5_CAEEL	ARATH	CAEEL	Between-spec. outparalogs	CAEEL	202.00	19.1	1407.80	n.a.	n.a.	-0.11840	-0.11840
Q9SQY7_ARATH	C13A5_CAEEL	ARATH	CAEEL	Between-spec. outparalogs	CAEEL	186.00	20.8	1407.80	n.a.	n.a.	-0.11840	-0.11840
C71BF_ARATH	C13A5_CAEEL	ARATH	CAEEL	Between-spec. outparalogs	CAEEL	187.00	21.7	1407.80	n.a.	n.a.	-0.00689	-0.00689
Q6TBX7_ARATH	C13A5_CAEEL	ARATH	CAEEL	Between-spec. outparalogs	CAEEL	183.00	20.5	1407.80	n.a.	n.a.	-0.11840	-0.11840
Q9SLP1_ARATH	C13A5_CAEEL	ARATH	CAEEL	Between-spec. outparalogs	CAEEL	199.00	18.5	1407.80	n.a.	n.a.	-0.11840	-0.11840
C86A2_ARATH	C13A5_CAEEL	ARATH	CAEEL	Between-spec. outparalogs	CAEEL	200.00	18.9	1407.80	n.a.	n.a.	-0.11840	-0.11840
C83A1_ARATH	C13A5_CAEEL	ARATH	CAEEL	Between-spec. outparalogs	CAEEL	176.00	22.1	1407.80	n.a.	n.a.	-0.11840	-0.11840
A8MRX5_ARATH	C13A5_CAEEL	ARATH	CAEEL	Between-spec. outparalogs	CAEEL	192.00	19.4	1407.80	n.a.	n.a.	-0.11840	-0.11840
C83B1_ARATH	C13A5_CAEEL	ARATH	CAEEL	Between-spec. outparalogs	CAEEL	181.00	22.0	1407.80	n.a.	n.a.	-0.04035	-0.04035
C84A1_ARATH	C13A5_CAEEL	ARATH	CAEEL	Between-spec. outparalogs	CAEEL	186.00	22.2	1407.80	n.a.	n.a.	-0.11840	-0.11840
C79B2_ARATH	C13A5_CAEEL	ARATH	CAEEL	Between-spec. outparalogs	CAEEL	225.00	15.8	1407.80	n.a.	n.a.	-0.03060	-0.03060
NP_568153.1	C13A5_CAEEL	ARATH	CAEEL	Between-spec. outparalogs	CAEEL	194.00	19.7	1407.80	n.a.	n.a.	-0.11840	-0.11840
F3PH_ARATH	C13A5_CAEEL	ARATH	CAEEL	Between-spec. outparalogs	CAEEL	198.00	22.1	1407.80	n.a.	n.a.	-0.11840	-0.11840
Q9FIB0_ARATH	C13A5_CAEEL	ARATH	CAEEL	Between-spec. outparalogs	CAEEL	193.00	19.5	1407.80	n.a.	n.a.	0.75334	0.75334
C86B1_ARATH	C13A5_CAEEL	ARATH	CAEEL	Between-spec. outparalogs	CAEEL	196.00	17.9	1407.80	n.a.	n.a.	-0.11840	-0.11840
KO1_ARATH	C13A5_CAEEL	ARATH	CAEEL	Between-spec. outparalogs	CAEEL	220.00	18.8	1407.80	n.a.	n.a.	-0.11840	-0.11840
C85A1_ARATH	C13A5_CAEEL	ARATH	CAEEL	Between-spec. outparalogs	CAEEL	182.00	18.9	1407.80	n.a.	n.a.	0.23710	0.23710
ABAH3_ARATH	C13A5_CAEEL	ARATH	CAEEL	Between-spec. outparalogs	CAEEL	195.00	19.1	1407.80	n.a.	n.a.	-0.11840	-0.11840
THAD_ARATH	C13A5_CAEEL	ARATH	CAEEL	Between-spec. outparalogs	CAEEL	188.00	19.9	1407.80	n.a.	n.a.	-0.11840	-0.11840
NP_851152.1	C13A5_CAEEL	ARATH	CAEEL	Between-spec. outparalogs	CAEEL	177.00	19.2	1407.80	n.a.	n.a.	-0.11840	-0.11840
Q9LVD6_ARATH	C13A5_CAEEL	ARATH	CAEEL	Between-spec. outparalogs	CAEEL	188.00	19.6	1407.80	n.a.	n.a.	-0.11840	-0.11840
C86A1_ARATH	C13A5_CAEEL	ARATH	CAEEL	Between-spec. outparalogs	CAEEL	184.00	21.0	1407.80	n.a.	n.a.	-0.11840	-0.11840
Q9LNJ4_ARATH	C13A6_CAEEL	ARATH	CAEEL	Between-spec. outparalogs	CAEEL	192.00	20.9	1407.80	n.a.	n.a.	-0.11840	-0.11840
Q9LMM1_ARATH	C13A6_CAEEL	ARATH	CAEEL	Between-spec. outparalogs	CAEEL	210.00	18.2	1407.80	n.a.	n.a.	-0.11840	-0.11840
C71B2_ARATH	C13A6_CAEEL	ARATH	CAEEL	Between-spec. outparalogs	CAEEL	185.00	21.8	1407.80	n.a.	n.a.	-0.11840	-0.11840
C79F2_ARATH	C13A6_CAEEL	ARATH	CAEEL	Between-spec. outparalogs	CAEEL	215.00	17.4	1407.80	n.a.	n.a.	-0.11840	-0.11840
Q93VK5_ARATH	C13A6_CAEEL	ARATH	CAEEL	Between-spec. outparalogs	CAEEL	178.00	18.0	1407.80	n.a.	n.a.	-0.11840	-0.11840
Q9CAD6_ARATH	C13A6_CAEEL	ARATH	CAEEL	Between-spec. outparalogs	CAEEL	204.00	20.3	1407.80	n.a.	n.a.	-0.11840	-0.11840
Q8GWJ5_ARATH	C13A6_CAEEL	ARATH	CAEEL	Between-spec. outparalogs	CAEEL	178.00	18.9	1407.80	n.a.	n.a.	-0.11840	-0.11840
C79B3_ARATH	C13A6_CAEEL	ARATH	CAEEL	Between-spec. outparalogs	CAEEL	177.00	21.4	1407.80	n.a.	n.a.	0.00736	0.00736
TCMO_ARATH	C13A6_CAEEL	ARATH	CAEEL	Between-spec. outparalogs	CAEEL	202.00	21.3	1407.80	n.a.	n.a.	-0.11840	-0.11840
NP_180633.2	C13A6_CAEEL	ARATH	CAEEL	Between-spec. outparalogs	CAEEL	186.00	20.2	1407.80	n.a.	n.a.	-0.11840	-0.11840
NP_180635.2	C13A6_CAEEL	ARATH	CAEEL	Between-spec. outparalogs	CAEEL	187.00	20.6	1407.80	n.a.	n.a.	-0.11840	-0.11840
C98A3_ARATH	C13A6_CAEEL	ARATH	CAEEL	Between-spec. outparalogs	CAEEL	193.00	20.3	1407.80	n.a.	n.a.	-0.11840	-0.11840
O80823_ARATH	C13A6_CAEEL	ARATH	CAEEL	Between-spec. outparalogs	CAEEL	207.00	18.5	1407.80	n.a.	n.a.	-0.11840	-0.11840
Q9SQY6_ARATH	C13A6_CAEEL	ARATH	CAEEL	Between-spec. outparalogs	CAEEL	190.00	20.7	1407.80	n.a.	n.a.	-0.11840	-0.11840
Q9SQY7_ARATH	C13A6_CAEEL	ARATH	CAEEL	Between-spec. outparalogs	CAEEL	182.00	20.8	1407.80	n.a.	n.a.	-0.11840	-0.11840
Q6TBX7_ARATH	C13A6_CAEEL	ARATH	CAEEL	Between-spec. outparalogs	CAEEL	181.00	19.1	1407.80	n.a.	n.a.	-0.11840	-0.11840
C86A2_ARATH	C13A6_CAEEL	ARATH	CAEEL	Between-spec. outparalogs	CAEEL	207.00	18.2	1407.80	n.a.	n.a.	-0.11840	-0.11840
C83A1_ARATH	C13A6_CAEEL	ARATH	CAEEL	Between-spec. outparalogs	CAEEL	175.00	22.0	1407.80	n.a.	n.a.	-0.11840	-0.11840
C83B1_ARATH	C13A6_CAEEL	ARATH	CAEEL	Between-spec. outparalogs	CAEEL	183.00	22.6	1407.80	n.a.	n.a.	-0.04035	-0.04035
C84A1_ARATH	C13A6_CAEEL	ARATH	CAEEL	Between-spec. outparalogs	CAEEL	192.00	20.8	1407.80	n.a.	n.a.	-0.11840	-0.11840
C79B2_ARATH	C13A6_CAEEL	ARATH	CAEEL	Between-spec. outparalogs	CAEEL	192.00	19.4	1407.80	n.a.	n.a.	-0.03060	-0.03060
NP_568153.1	C13A6_CAEEL	ARATH	CAEEL	Between-spec. outparalogs	CAEEL	206.00	17.8	1407.80	n.a.	n.a.	-0.11840	-0.11840
C90A1_ARATH	C13A6_CAEEL	ARATH	CAEEL	Between-spec. outparalogs	CAEEL	186.00	20.4	1407.80	n.a.	n.a.	0.19166	0.19166
F3PH_ARATH	C13A6_CAEEL	ARATH	CAEEL	Between-spec. outparalogs	CAEEL	198.00	20.3	1407.80	n.a.	n.a.	-0.11840	-0.11840
Q9FIB0_ARATH	C13A6_CAEEL	ARATH	CAEEL	Between-spec. outparalogs	CAEEL	208.00	19.0	1407.80	n.a.	n.a.	0.75334	0.75334
C86B1_ARATH	C13A6_CAEEL	ARATH	CAEEL	Between-spec. outparalogs	CAEEL	180.00	19.5	1407.80	n.a.	n.a.	-0.11840	-0.11840
KO1_ARATH	C13A6_CAEEL	ARATH	CAEEL	Between-spec. outparalogs	CAEEL	194.00	21.7	1407.80	n.a.	n.a.	-0.11840	-0.11840
THAD_ARATH	C13A6_CAEEL	ARATH	CAEEL	Between-spec. outparalogs	CAEEL	186.00	21.7	1407.80	n.a.	n.a.	-0.11840	-0.11840
NP_851152.1	C13A6_CAEEL	ARATH	CAEEL	Between-spec. outparalogs	CAEEL	198.00	17.9	1407.80	n.a.	n.a.	-0.11840	-0.11840
Q9LVD6_ARATH	C13A6_CAEEL	ARATH	CAEEL	Between-spec. outparalogs	CAEEL	192.00	18.7	1407.80	n.a.	n.a.	-0.11840	-0.11840
C86A1_ARATH	C13A6_CAEEL	ARATH	CAEEL	Between-spec. outparalogs	CAEEL	190.00	20.9	1407.80	n.a.	n.a.	-0.11840	-0.11840
Q9LNJ4_ARATH	C13A8_CAEEL	ARATH	CAEEL	Between-spec. outparalogs	CAEEL	209.00	20.1	1407.80	n.a.	n.a.	0.03928	0.03928
Q9LMM1_ARATH	C13A8_CAEEL	ARATH	CAEEL	Between-spec. outparalogs	CAEEL	207.00	18.5	1407.80	n.a.	n.a.	-0.11840	-0.11840
C71B2_ARATH	C13A8_CAEEL	ARATH	CAEEL	Between-spec. outparalogs	CAEEL	201.00	21.0	1407.80	n.a.	n.a.	-0.11840	-0.11840
C79F2_ARATH	C13A8_CAEEL	ARATH	CAEEL	Between-spec. outparalogs	CAEEL	252.00	14.3	1407.80	n.a.	n.a.	-0.11840	-0.11840
C79F1_ARATH	C13A8_CAEEL	ARATH	CAEEL	Between-spec. outparalogs	CAEEL	235.00	15.4	1407.80	n.a.	n.a.	-0.11840	-0.11840
Q93VK5_ARATH	C13A8_CAEEL	ARATH	CAEEL	Between-spec. outparalogs	CAEEL	171.00	19.6	1407.80	n.a.	n.a.	-0.11840	-0.11840
Q9CAD6_ARATH	C13A8_CAEEL	ARATH	CAEEL	Between-spec. outparalogs	CAEEL	198.00	19.7	1407.80	n.a.	n.a.	-0.11840	-0.11840
Q8GWJ5_ARATH	C13A8_CAEEL	ARATH	CAEEL	Between-spec. outparalogs	CAEEL	201.00	16.8	1407.80	n.a.	n.a.	0.11366	0.11366
C79B3_ARATH	C13A8_CAEEL	ARATH	CAEEL	Between-spec. outparalogs	CAEEL	213.00	17.4	1407.80	n.a.	n.a.	-0.02849	-0.02849
B9DFU2_ARATH	C13A8_CAEEL	ARATH	CAEEL	Between-spec. outparalogs	CAEEL	172.00	21.9	1407.80	n.a.	n.a.	0.24592	0.24592
ABAH2_ARATH	C13A8_CAEEL	ARATH	CAEEL	Between-spec. outparalogs	CAEEL	212.00	17.6	1407.80	n.a.	n.a.	-0.03205	-0.03205
TCMO_ARATH	C13A8_CAEEL	ARATH	CAEEL	Between-spec. outparalogs	CAEEL	203.00	19.8	1407.80	n.a.	n.a.	0.06349	0.06349
NP_180633.2	C13A8_CAEEL	ARATH	CAEEL	Between-spec. outparalogs	CAEEL	167.00	22.5	1407.80	n.a.	n.a.	-0.11840	-0.11840
NP_180635.2	C13A8_CAEEL	ARATH	CAEEL	Between-spec. outparalogs	CAEEL	168.00	22.9	1407.80	n.a.	n.a.	-0.11840	-0.11840
C98A3_ARATH	C13A8_CAEEL	ARATH	CAEEL	Between-spec. outparalogs	CAEEL	187.00	21.0	1407.80	n.a.	n.a.	-0.11840	-0.11840
O80823_ARATH	C13A8_CAEEL	ARATH	CAEEL	Between-spec. outparalogs	CAEEL	213.00	17.0	1407.80	n.a.	n.a.	-0.11840	-0.11840
Q9SQY6_ARATH	C13A8_CAEEL	ARATH	CAEEL	Between-spec. outparalogs	CAEEL	209.00	18.8	1407.80	n.a.	n.a.	0.08592	0.08592
Q9SQY7_ARATH	C13A8_CAEEL	ARATH	CAEEL	Between-spec. outparalogs	CAEEL	207.00	20.5	1407.80	n.a.	n.a.	0.12273	0.12273
C71BF_ARATH	C13A8_CAEEL	ARATH	CAEEL	Between-spec. outparalogs	CAEEL	240.00	16.7	1407.80	n.a.	n.a.	-0.04101	-0.04101
Q9LHA1_ARATH	C13A8_CAEEL	ARATH	CAEEL	Between-spec. outparalogs	CAEEL	198.00	19.4	1407.80	n.a.	n.a.	-0.11840	-0.11840
Q6TBX7_ARATH	C13A8_CAEEL	ARATH	CAEEL	Between-spec. outparalogs	CAEEL	183.00	20.2	1407.80	n.a.	n.a.	-0.11840	-0.11840
C86A2_ARATH	C13A8_CAEEL	ARATH	CAEEL	Between-spec. outparalogs	CAEEL	219.00	18.2	1407.80	n.a.	n.a.	-0.11840	-0.11840
C83A1_ARATH	C13A8_CAEEL	ARATH	CAEEL	Between-spec. outparalogs	CAEEL	198.00	20.8	1407.80	n.a.	n.a.	-0.11840	-0.11840
C83B1_ARATH	C13A8_CAEEL	ARATH	CAEEL	Between-spec. outparalogs	CAEEL	191.00	21.3	1407.80	n.a.	n.a.	-0.06240	-0.06240
C84A1_ARATH	C13A8_CAEEL	ARATH	CAEEL	Between-spec. outparalogs	CAEEL	238.00	17.4	1407.80	n.a.	n.a.	-0.11840	-0.11840
Q9SZT7_ARATH	C13A8_CAEEL	ARATH	CAEEL	Between-spec. outparalogs	CAEEL	200.00	19.5	1407.80	n.a.	n.a.	-0.11840	-0.11840
C79B2_ARATH	C13A8_CAEEL	ARATH	CAEEL	Between-spec. outparalogs	CAEEL	227.00	16.4	1407.80	n.a.	n.a.	-0.05617	-0.05617
NP_568153.1	C13A8_CAEEL	ARATH	CAEEL	Between-spec. outparalogs	CAEEL	201.00	19.6	1407.80	n.a.	n.a.	-0.11840	-0.11840
F3PH_ARATH	C13A8_CAEEL	ARATH	CAEEL	Between-spec. outparalogs	CAEEL	219.00	19.0	1407.80	n.a.	n.a.	-0.11840	-0.11840
Q9FIB0_ARATH	C13A8_CAEEL	ARATH	CAEEL	Between-spec. outparalogs	CAEEL	198.00	17.8	1407.80	n.a.	n.a.	0.22931	0.22931
C86B1_ARATH	C13A8_CAEEL	ARATH	CAEEL	Between-spec. outparalogs	CAEEL	184.00	17.9	1407.80	n.a.	n.a.	-0.11840	-0.11840
KO1_ARATH	C13A8_CAEEL	ARATH	CAEEL	Between-spec. outparalogs	CAEEL	214.00	19.0	1407.80	n.a.	n.a.	-0.11840	-0.11840
THAD_ARATH	C13A8_CAEEL	ARATH	CAEEL	Between-spec. outparalogs	CAEEL	206.00	18.3	1407.80	n.a.	n.a.	0.12358	0.12358
Q9LVD6_ARATH	C13A8_CAEEL	ARATH	CAEEL	Between-spec. outparalogs	CAEEL	207.00	19.7	1407.80	n.a.	n.a.	-0.11840	-0.11840
C86A1_ARATH	C13A8_CAEEL	ARATH	CAEEL	Between-spec. outparalogs	CAEEL	191.00	18.9	1407.80	n.a.	n.a.	-0.11840	-0.11840
Q9ZQ31_ARATH	Q23677_CAEEL	ARATH	CAEEL	Between-spec. outparalogs	CAEEL	158.00	21.6	1407.80	n.a.	n.a.	-0.11840	-0.11840
PSA1B_ARATH	PSA3_CAEEL	ARATH	CAEEL	Between-spec. outparalogs	CAEEL	122.00	26.3	1407.80	n.a.	-0.13837	n.a.	-0.13837
PSA5A_ARATH	PSA3_CAEEL	ARATH	CAEEL	Between-spec. outparalogs	CAEEL	138.00	26.0	1407.80	n.a.	-0.06327	-0.11840	-0.09084
PSA2B_ARATH	PSA3_CAEEL	ARATH	CAEEL	Between-spec. outparalogs	CAEEL	134.00	26.1	1407.80	n.a.	-0.10892	-0.11840	-0.11366
PSA6B_ARATH	PSA3_CAEEL	ARATH	CAEEL	Between-spec. outparalogs	CAEEL	127.00	30.1	1407.80	n.a.	-0.01861	n.a.	-0.01861
PSA5B_ARATH	PSA3_CAEEL	ARATH	CAEEL	Between-spec. outparalogs	CAEEL	140.00	25.6	1407.80	n.a.	-0.01861	n.a.	-0.01861
PSA4_ARATH	PSA3_CAEEL	ARATH	CAEEL	Between-spec. outparalogs	CAEEL	101.00	30.2	1407.80	n.a.	0.06624	-0.11840	-0.02608
PSA7A_ARATH	PSA3_CAEEL	ARATH	CAEEL	Between-spec. outparalogs	CAEEL	151.00	26.2	1407.80	n.a.	0.18386	-0.11840	0.03273
PSA6A_ARATH	PSA3_CAEEL	ARATH	CAEEL	Between-spec. outparalogs	CAEEL	124.00	30.2	1407.80	n.a.	-0.13837	-0.11840	-0.12838
PSA7B_ARATH	PSA3_CAEEL	ARATH	CAEEL	Between-spec. outparalogs	CAEEL	158.00	25.4	1407.80	n.a.	0.20411	n.a.	0.20411
G3PB_ARATH	G3P4_CAEEL	ARATH	CAEEL	Between-spec. outparalogs	CAEEL	80.00	34.3	1407.80	n.a.	n.a.	-0.11840	-0.11840
G3PA_ARATH	G3P4_CAEEL	ARATH	CAEEL	Between-spec. outparalogs	CAEEL	86.00	38.0	1407.80	n.a.	n.a.	-0.11840	-0.11840
CLPP6_ARATH	CAA88886.1	ARATH	CAEEL	Between-spec. outparalogs	CAEEL	93.00	30.3	1407.80	n.a.	n.a.	0.01122	0.01122
CLPR2_ARATH	CAA88886.1	ARATH	CAEEL	Between-spec. outparalogs	CAEEL	108.00	25.4	1407.80	n.a.	n.a.	-0.00738	-0.00738
Q0WVH0_ARATH	NOC2L_CAEEL	ARATH	CAEEL	Between-spec. outparalogs	CAEEL	234.00	16.4	1407.80	n.a.	n.a.	0.05637	0.05637
G3PB_ARATH	G3P1_CAEEL	ARATH	CAEEL	Between-spec. outparalogs	CAEEL	81.00	34.1	1407.80	n.a.	n.a.	-0.11840	-0.11840
G3PA_ARATH	G3P1_CAEEL	ARATH	CAEEL	Between-spec. outparalogs	CAEEL	86.00	37.7	1407.80	n.a.	n.a.	-0.11840	-0.11840
CML14_ARATH	TNNC2_CAEEL	ARATH	CAEEL	Between-spec. outparalogs	CAEEL	121.00	29.4	1407.80	n.a.	n.a.	-0.11840	-0.11840
CML38_ARATH	TNNC2_CAEEL	ARATH	CAEEL	Between-spec. outparalogs	CAEEL	144.00	24.5	1407.80	n.a.	n.a.	-0.11840	-0.11840
NP_850097.1	TNNC2_CAEEL	ARATH	CAEEL	Between-spec. outparalogs	CAEEL	86.00	32.8	1407.80	n.a.	n.a.	0.24543	0.24543
CML9_ARATH	TNNC2_CAEEL	ARATH	CAEEL	Between-spec. outparalogs	CAEEL	124.00	29.0	1407.80	n.a.	n.a.	-0.11840	-0.11840
CML6_ARATH	TNNC2_CAEEL	ARATH	CAEEL	Between-spec. outparalogs	CAEEL	111.00	29.6	1407.80	n.a.	n.a.	-0.11840	-0.11840
CML2_ARATH	TNNC2_CAEEL	ARATH	CAEEL	Between-spec. outparalogs	CAEEL	112.00	28.2	1407.80	n.a.	n.a.	0.15266	0.15266
CML8_ARATH	TNNC2_CAEEL	ARATH	CAEEL	Between-spec. outparalogs	CAEEL	90.00	36.6	1407.80	n.a.	n.a.	-0.11840	-0.11840
CML42_ARATH	TNNC2_CAEEL	ARATH	CAEEL	Between-spec. outparalogs	CAEEL	132.00	24.9	1407.80	n.a.	n.a.	0.03943	0.03943
B6EUB9_ARATH	TNNC2_CAEEL	ARATH	CAEEL	Between-spec. outparalogs	CAEEL	118.00	28.0	1407.80	n.a.	n.a.	-0.11840	-0.11840
CALM1_ARATH	TNNC2_CAEEL	ARATH	CAEEL	Between-spec. outparalogs	CAEEL	88.00	38.1	1407.80	n.a.	n.a.	-0.11840	-0.11840
CML37_ARATH	TNNC2_CAEEL	ARATH	CAEEL	Between-spec. outparalogs	CAEEL	136.00	24.2	1407.80	n.a.	n.a.	-0.11840	-0.11840
CML43_ARATH	TNNC2_CAEEL	ARATH	CAEEL	Between-spec. outparalogs	CAEEL	136.00	25.7	1407.80	n.a.	n.a.	-0.11840	-0.11840
Q9FDX6_ARATH	TNNC2_CAEEL	ARATH	CAEEL	Between-spec. outparalogs	CAEEL	178.00	21.6	1407.80	n.a.	n.a.	-0.11840	-0.11840
PP2A5_ARATH	YT91_CAEEL	ARATH	CAEEL	Between-spec. outparalogs	CAEEL	108.00	32.6	1407.80	n.a.	n.a.	-0.11840	-0.11840
PP11_ARATH	YT91_CAEEL	ARATH	CAEEL	Between-spec. outparalogs	CAEEL	75.00	39.5	1407.80	n.a.	n.a.	-0.11840	-0.11840
FYPP3_ARATH	YT91_CAEEL	ARATH	CAEEL	Between-spec. outparalogs	CAEEL	100.00	32.5	1407.80	n.a.	n.a.	-0.11840	-0.11840
Q9SEE9_ARATH	RSP7_CAEEL	ARATH	CAEEL	Between-spec. outparalogs	CAEEL	158.00	20.7	1407.80	n.a.	n.a.	0.08892	0.08892
NP_180285.3	MIX1_CAEEL	ARATH	CAEEL	Between-spec. outparalogs	CAEEL	173.00	20.1	1407.80	n.a.	n.a.	0.25564	0.25564
NP_191027.3	MIX1_CAEEL	ARATH	CAEEL	Between-spec. outparalogs	CAEEL	191.00	16.4	1407.80	n.a.	0.01057	0.25564	0.13310
Q9FLR5_ARATH	MIX1_CAEEL	ARATH	CAEEL	Between-spec. outparalogs	CAEEL	202.00	15.8	1407.80	n.a.	n.a.	0.19890	0.19890
Q9FII7_ARATH	MIX1_CAEEL	ARATH	CAEEL	Between-spec. outparalogs	CAEEL	205.00	15.6	1407.80	n.a.	n.a.	0.19272	0.19272
TBB1_ARATH	Q20409_CAEEL	ARATH	CAEEL	Between-spec. outparalogs	CAEEL	98.00	39.8	1407.80	n.a.	n.a.	0.29837	0.29837
TBB7_ARATH	Q20409_CAEEL	ARATH	CAEEL	Between-spec. outparalogs	CAEEL	99.00	39.2	1407.80	n.a.	n.a.	-0.11840	-0.11840
TBG1_ARATH	Q20409_CAEEL	ARATH	CAEEL	Between-spec. outparalogs	CAEEL	127.00	30.8	1407.80	n.a.	n.a.	0.37445	0.37445
TBA6_ARATH	Q20409_CAEEL	ARATH	CAEEL	Between-spec. outparalogs	CAEEL	27.75	75.3	1407.80	n.a.	n.a.	0.01716	0.01716
TBB9_ARATH	Q20409_CAEEL	ARATH	CAEEL	Between-spec. outparalogs	CAEEL	100.00	39.1	1407.80	n.a.	n.a.	-0.11840	-0.11840
TBG2_ARATH	Q20409_CAEEL	ARATH	CAEEL	Between-spec. outparalogs	CAEEL	126.00	31.2	1407.80	n.a.	n.a.	0.37445	0.37445
TBB6_ARATH	Q20409_CAEEL	ARATH	CAEEL	Between-spec. outparalogs	CAEEL	95.00	40.3	1407.80	n.a.	n.a.	-0.11840	-0.11840
TBA3_ARATH	Q20409_CAEEL	ARATH	CAEEL	Between-spec. outparalogs	CAEEL	26.55	74.6	1407.80	n.a.	n.a.	-0.05126	-0.05126
TBB8_ARATH	Q20409_CAEEL	ARATH	CAEEL	Between-spec. outparalogs	CAEEL	98.00	40.0	1407.80	n.a.	n.a.	-0.11840	-0.11840
TBB2_ARATH	Q20409_CAEEL	ARATH	CAEEL	Between-spec. outparalogs	CAEEL	99.00	39.1	1407.80	n.a.	n.a.	-0.11840	-0.11840
KAD1_ARATH	Q20230_CAEEL	ARATH	CAEEL	Between-spec. outparalogs	CAEEL	140.00	21.4	1407.80	n.a.	n.a.	-0.11840	-0.11840
CLCD_ARATH	Q18368_CAEEL	ARATH	CAEEL	Between-spec. outparalogs	CAEEL	174.00	20.3	1407.80	n.a.	n.a.	0.07772	0.07772
CLCA_ARATH	Q18368_CAEEL	ARATH	CAEEL	Between-spec. outparalogs	CAEEL	172.00	19.4	1407.80	n.a.	n.a.	-0.11840	-0.11840
SRSF1_ARATH	RSP2_CAEEL	ARATH	CAEEL	Between-spec. outparalogs	CAEEL	120.00	31.9	1407.80	n.a.	0.19851	n.a.	0.19851
Q8VYA5_ARATH	RSP2_CAEEL	ARATH	CAEEL	Between-spec. outparalogs	CAEEL	111.00	27.6	1407.80	n.a.	0.23409	n.a.	0.23409
A2RVS6_ARATH	RSP2_CAEEL	ARATH	CAEEL	Between-spec. outparalogs	CAEEL	122.00	31.7	1407.80	n.a.	0.44631	n.a.	0.44631
RSP31_ARATH	RSP2_CAEEL	ARATH	CAEEL	Between-spec. outparalogs	CAEEL	152.00	29.1	1407.80	n.a.	0.23409	-0.11840	0.05784
RSP40_ARATH	RSP2_CAEEL	ARATH	CAEEL	Between-spec. outparalogs	CAEEL	136.00	27.6	1407.80	n.a.	0.23409	n.a.	0.23409
O81126_ARATH	RSP2_CAEEL	ARATH	CAEEL	Between-spec. outparalogs	CAEEL	121.00	25.3	1407.80	n.a.	0.37557	n.a.	0.37557
SRSF1_ARATH	RSP1_CAEEL	ARATH	CAEEL	Between-spec. outparalogs	CAEEL	92.00	37.0	1407.80	n.a.	0.19851	n.a.	0.19851
Q8VYA5_ARATH	RSP1_CAEEL	ARATH	CAEEL	Between-spec. outparalogs	CAEEL	97.00	29.8	1407.80	n.a.	0.23409	n.a.	0.23409
Q8VY74_ARATH	RSP1_CAEEL	ARATH	CAEEL	Between-spec. outparalogs	CAEEL	203.00	16.3	1407.80	n.a.	0.77790	n.a.	0.77790
A2RVS6_ARATH	RSP1_CAEEL	ARATH	CAEEL	Between-spec. outparalogs	CAEEL	89.00	40.1	1407.80	n.a.	0.44631	n.a.	0.44631
Q8L3X8_ARATH	RSP1_CAEEL	ARATH	CAEEL	Between-spec. outparalogs	CAEEL	130.00	23.2	1407.80	n.a.	0.23409	-0.11840	0.05784
RSP31_ARATH	RSP1_CAEEL	ARATH	CAEEL	Between-spec. outparalogs	CAEEL	179.00	21.6	1407.80	n.a.	0.23409	-0.11840	0.05784
RSP40_ARATH	RSP1_CAEEL	ARATH	CAEEL	Between-spec. outparalogs	CAEEL	143.00	22.7	1407.80	n.a.	0.23409	n.a.	0.23409
SYA_ARATH	SYAM_CAEEL	ARATH	CAEEL	Between-spec. outparalogs	CAEEL	97.00	31.0	1407.80	n.a.	n.a.	-0.11840	-0.11840
SYAP_ARATH	SYAM_CAEEL	ARATH	CAEEL	Between-spec. outparalogs	CAEEL	127.00	25.3	1407.80	n.a.	n.a.	0.25878	0.25878
Q8RWA5_ARATH	MFRN_CAEEL	ARATH	CAEEL	Between-spec. outparalogs	CAEEL	165.00	21.1	1407.80	n.a.	n.a.	-0.11840	-0.11840
Q9CA93_ARATH	MFRN_CAEEL	ARATH	CAEEL	Between-spec. outparalogs	CAEEL	174.00	22.0	1407.80	n.a.	n.a.	-0.11840	-0.11840
O22261_ARATH	MFRN_CAEEL	ARATH	CAEEL	Between-spec. outparalogs	CAEEL	154.00	23.7	1407.80	n.a.	n.a.	-0.11840	-0.11840
NP_190755.1	MFRN_CAEEL	ARATH	CAEEL	Between-spec. outparalogs	CAEEL	178.00	16.9	1407.80	n.a.	n.a.	-0.11840	-0.11840
O04619_ARATH	MFRN_CAEEL	ARATH	CAEEL	Between-spec. outparalogs	CAEEL	190.00	21.8	1407.80	n.a.	n.a.	-0.11840	-0.11840
Q9SUV1_ARATH	MFRN_CAEEL	ARATH	CAEEL	Between-spec. outparalogs	CAEEL	172.00	18.2	1407.80	n.a.	n.a.	-0.11840	-0.11840
Q94AG6_ARATH	MFRN_CAEEL	ARATH	CAEEL	Between-spec. outparalogs	CAEEL	118.00	25.5	1407.80	n.a.	n.a.	-0.11840	-0.11840
TAAC_ARATH	MFRN_CAEEL	ARATH	CAEEL	Between-spec. outparalogs	CAEEL	184.00	15.7	1407.80	n.a.	n.a.	-0.11840	-0.11840
MCAT_ARATH	MFRN_CAEEL	ARATH	CAEEL	Between-spec. outparalogs	CAEEL	164.00	24.0	1407.80	n.a.	n.a.	-0.11840	-0.11840
Q7XA87_ARATH	MFRN_CAEEL	ARATH	CAEEL	Between-spec. outparalogs	CAEEL	163.00	23.8	1407.80	n.a.	n.a.	-0.11840	-0.11840
DNAJ3_ARATH	Q20774_CAEEL	ARATH	CAEEL	Between-spec. outparalogs	CAEEL	87.00	28.2	1407.80	n.a.	n.a.	-0.11840	-0.11840
Q8GWW8_ARATH	Q20774_CAEEL	ARATH	CAEEL	Between-spec. outparalogs	CAEEL	152.00	23.1	1407.80	n.a.	n.a.	0.16336	0.16336
NP_180285.3	Q9XTI9_CAEEL	ARATH	CAEEL	Between-spec. outparalogs	CAEEL	243.00	14.5	1407.80	n.a.	n.a.	-0.11840	-0.11840
Q9LFS8_ARATH	Q9XTI9_CAEEL	ARATH	CAEEL	Between-spec. outparalogs	CAEEL	213.00	16.0	1407.80	n.a.	n.a.	-0.11840	-0.11840
NP_671778.1	SYTC_CAEEL	ARATH	CAEEL	Between-spec. outparalogs	CAEEL	106.00	32.1	1407.80	n.a.	n.a.	0.50909	0.50909
INO2_ARATH	Q18664_CAEEL	ARATH	CAEEL	Between-spec. outparalogs	CAEEL	63.00	51.4	1407.80	n.a.	n.a.	-0.11840	-0.11840
SCP8_ARATH	YUA6_CAEEL	ARATH	CAEEL	Between-spec. outparalogs	CAEEL	153.00	25.3	1407.80	n.a.	n.a.	-0.11840	-0.11840
SCP19_ARATH	YUA6_CAEEL	ARATH	CAEEL	Between-spec. outparalogs	CAEEL	153.00	27.2	1407.80	n.a.	n.a.	-0.11840	-0.11840
GBLPA_ARATH	GBB1_CAEEL	ARATH	CAEEL	Between-spec. outparalogs	CAEEL	165.00	20.5	1407.80	n.a.	n.a.	-0.02434	-0.02434
GPLPB_ARATH	GBB1_CAEEL	ARATH	CAEEL	Between-spec. outparalogs	CAEEL	152.00	21.2	1407.80	n.a.	n.a.	0.09001	0.09001
GPLPC_ARATH	GBB1_CAEEL	ARATH	CAEEL	Between-spec. outparalogs	CAEEL	158.00	21.2	1407.80	n.a.	n.a.	0.09001	0.09001
NP_172382.1	Q9XTL8_CAEEL	ARATH	CAEEL	Between-spec. outparalogs	CAEEL	49.00	53.7	1407.80	n.a.	n.a.	0.18844	0.18844
Q9S9N1_ARATH	Q9XTL8_CAEEL	ARATH	CAEEL	Between-spec. outparalogs	CAEEL	40.32	63.4	1407.80	n.a.	n.a.	-0.11840	-0.11840
Q9C7X7_ARATH	Q9XTL8_CAEEL	ARATH	CAEEL	Between-spec. outparalogs	CAEEL	38.58	63.0	1407.80	n.a.	n.a.	-0.11840	-0.11840
Q9SKY8_ARATH	Q9XTL8_CAEEL	ARATH	CAEEL	Between-spec. outparalogs	CAEEL	123.00	26.5	1407.80	n.a.	n.a.	-0.11840	-0.11840
HSP73_ARATH	Q9XTL8_CAEEL	ARATH	CAEEL	Between-spec. outparalogs	CAEEL	40.32	64.8	1407.80	n.a.	n.a.	-0.11840	-0.11840
HSP74_ARATH	Q9XTL8_CAEEL	ARATH	CAEEL	Between-spec. outparalogs	CAEEL	37.74	64.7	1407.80	n.a.	n.a.	-0.11840	-0.11840
Q9STW6_ARATH	Q9XTL8_CAEEL	ARATH	CAEEL	Between-spec. outparalogs	CAEEL	71.00	42.5	1407.80	n.a.	n.a.	-0.11840	-0.11840
Q8GUM2_ARATH	Q9XTL8_CAEEL	ARATH	CAEEL	Between-spec. outparalogs	CAEEL	68.00	44.7	1407.80	n.a.	n.a.	-0.11840	-0.11840
HSP72_ARATH	Q9XTL8_CAEEL	ARATH	CAEEL	Between-spec. outparalogs	CAEEL	41.21	64.4	1407.80	n.a.	n.a.	-0.11840	-0.11840
HSP71_ARATH	Q9XTL8_CAEEL	ARATH	CAEEL	Between-spec. outparalogs	CAEEL	40.32	64.7	1407.80	n.a.	n.a.	-0.11840	-0.11840
Q9LDZ0_ARATH	Q9XTL8_CAEEL	ARATH	CAEEL	Between-spec. outparalogs	CAEEL	68.00	44.7	1407.80	n.a.	n.a.	-0.11840	-0.11840
BIP1_ARATH	Q9XTL8_CAEEL	ARATH	CAEEL	Between-spec. outparalogs	CAEEL	47.00	56.8	1407.80	n.a.	n.a.	-0.11840	-0.11840
Q9LTX9_ARATH	Q9XTL8_CAEEL	ARATH	CAEEL	Between-spec. outparalogs	CAEEL	68.00	42.4	1407.80	n.a.	n.a.	-0.11840	-0.11840
RABA3_ARATH	Q23146_CAEEL	ARATH	CAEEL	Between-spec. outparalogs	CAEEL	107.00	27.6	1407.80	n.a.	0.20960	n.a.	0.20960
RAD2A_ARATH	Q23146_CAEEL	ARATH	CAEEL	Between-spec. outparalogs	CAEEL	93.00	35.9	1407.80	n.a.	0.18053	0.04260	0.11156
RAA1A_ARATH	Q23146_CAEEL	ARATH	CAEEL	Between-spec. outparalogs	CAEEL	102.00	31.7	1407.80	n.a.	0.15943	0.02112	0.09028
RAA2B_ARATH	Q23146_CAEEL	ARATH	CAEEL	Between-spec. outparalogs	CAEEL	102.00	30.5	1407.80	n.a.	0.32656	n.a.	0.32656
RAA2A_ARATH	Q23146_CAEEL	ARATH	CAEEL	Between-spec. outparalogs	CAEEL	85.00	34.5	1407.80	n.a.	0.32656	-0.03624	0.14516
RAA1B_ARATH	Q23146_CAEEL	ARATH	CAEEL	Between-spec. outparalogs	CAEEL	93.00	33.0	1407.80	-0.11050	0.18053	n.a.	0.03501
RAC4_ARATH	Q23146_CAEEL	ARATH	CAEEL	Between-spec. outparalogs	CAEEL	125.00	26.4	1407.80	n.a.	0.18745	0.29508	0.24126
RAA1I_ARATH	Q23146_CAEEL	ARATH	CAEEL	Between-spec. outparalogs	CAEEL	87.00	33.8	1407.80	n.a.	0.15943	n.a.	0.15943
RABC1_ARATH	Q23146_CAEEL	ARATH	CAEEL	Between-spec. outparalogs	CAEEL	99.00	34.6	1407.80	n.a.	0.15943	n.a.	0.15943
RAG3D_ARATH	Q23146_CAEEL	ARATH	CAEEL	Between-spec. outparalogs	CAEEL	41.21	65.4	1407.80	n.a.	0.18053	n.a.	0.18053
RAA6A_ARATH	Q23146_CAEEL	ARATH	CAEEL	Between-spec. outparalogs	CAEEL	107.00	30.3	1407.80	n.a.	0.15943	n.a.	0.15943
RAC5_ARATH	Q23146_CAEEL	ARATH	CAEEL	Between-spec. outparalogs	CAEEL	122.00	27.3	1407.80	-0.11050	0.15437	n.a.	0.02193
RAC1_ARATH	Q23146_CAEEL	ARATH	CAEEL	Between-spec. outparalogs	CAEEL	130.00	27.7	1407.80	n.a.	0.04580	-0.03788	0.00396
RAH1D_ARATH	Q23146_CAEEL	ARATH	CAEEL	Between-spec. outparalogs	CAEEL	115.00	35.4	1407.80	n.a.	0.03012	n.a.	0.03012
RAA5C_ARATH	Q23146_CAEEL	ARATH	CAEEL	Between-spec. outparalogs	CAEEL	95.00	33.3	1407.80	n.a.	0.26380	-0.11840	0.07270
RAH1B_ARATH	Q23146_CAEEL	ARATH	CAEEL	Between-spec. outparalogs	CAEEL	102.00	36.9	1407.80	-0.11050	0.08484	0.04153	0.00529
RAC9_ARATH	Q23146_CAEEL	ARATH	CAEEL	Between-spec. outparalogs	CAEEL	125.00	26.1	1407.80	n.a.	0.15943	n.a.	0.15943
RAA5B_ARATH	Q23146_CAEEL	ARATH	CAEEL	Between-spec. outparalogs	CAEEL	104.00	31.5	1407.80	n.a.	0.15943	n.a.	0.15943
RAE1E_ARATH	Q23146_CAEEL	ARATH	CAEEL	Between-spec. outparalogs	CAEEL	89.00	35.1	1407.80	n.a.	0.15943	n.a.	0.15943
RABD1_ARATH	Q23146_CAEEL	ARATH	CAEEL	Between-spec. outparalogs	CAEEL	113.00	34.1	1407.80	-0.11050	0.15943	n.a.	0.02447
RAA4D_ARATH	Q23146_CAEEL	ARATH	CAEEL	Between-spec. outparalogs	CAEEL	86.00	34.8	1407.80	-0.11050	0.11327	0.30932	0.10403
RAA1G_ARATH	Q23146_CAEEL	ARATH	CAEEL	Between-spec. outparalogs	CAEEL	84.00	34.4	1407.80	n.a.	n.a.	-0.11840	-0.11840
RAE1C_ARATH	Q23146_CAEEL	ARATH	CAEEL	Between-spec. outparalogs	CAEEL	91.00	36.3	1407.80	n.a.	0.18053	-0.04031	0.07011
RAA2C_ARATH	Q23146_CAEEL	ARATH	CAEEL	Between-spec. outparalogs	CAEEL	101.00	30.6	1407.80	n.a.	0.32656	n.a.	0.32656
RAC8_ARATH	Q23146_CAEEL	ARATH	CAEEL	Between-spec. outparalogs	CAEEL	115.00	27.3	1407.80	n.a.	0.15943	n.a.	0.15943
RAC11_ARATH	Q23146_CAEEL	ARATH	CAEEL	Between-spec. outparalogs	CAEEL	126.00	28.2	1407.80	-0.11050	0.05199	0.36096	0.10082
RAE1A_ARATH	Q23146_CAEEL	ARATH	CAEEL	Between-spec. outparalogs	CAEEL	92.00	35.0	1407.80	n.a.	0.15943	n.a.	0.15943
RABF1_ARATH	Q23146_CAEEL	ARATH	CAEEL	Between-spec. outparalogs	CAEEL	104.00	29.1	1407.80	0.88950	0.42768	0.07548	0.46422
RAB1C_ARATH	Q23146_CAEEL	ARATH	CAEEL	Between-spec. outparalogs	CAEEL	91.00	34.2	1407.80	n.a.	0.18053	n.a.	0.18053
RAA1E_ARATH	Q23146_CAEEL	ARATH	CAEEL	Between-spec. outparalogs	CAEEL	90.00	33.3	1407.80	n.a.	0.15943	n.a.	0.15943
RAA1D_ARATH	Q23146_CAEEL	ARATH	CAEEL	Between-spec. outparalogs	CAEEL	95.00	31.7	1407.80	n.a.	0.15943	n.a.	0.15943
RAF2B_ARATH	Q23146_CAEEL	ARATH	CAEEL	Between-spec. outparalogs	CAEEL	90.00	36.2	1407.80	n.a.	0.40287	n.a.	0.40287
RAC7_ARATH	Q23146_CAEEL	ARATH	CAEEL	Between-spec. outparalogs	CAEEL	119.00	27.9	1407.80	n.a.	0.15943	n.a.	0.15943
RAC3_ARATH	Q23146_CAEEL	ARATH	CAEEL	Between-spec. outparalogs	CAEEL	119.00	28.1	1407.80	0.88950	0.12693	n.a.	0.50822
RAB1B_ARATH	Q23146_CAEEL	ARATH	CAEEL	Between-spec. outparalogs	CAEEL	89.00	35.2	1407.80	-0.11050	0.08480	n.a.	-0.01285
RAC6_ARATH	Q23146_CAEEL	ARATH	CAEEL	Between-spec. outparalogs	CAEEL	130.00	28.1	1407.80	n.a.	0.03296	n.a.	0.03296
RAA4B_ARATH	Q23146_CAEEL	ARATH	CAEEL	Between-spec. outparalogs	CAEEL	95.00	31.4	1407.80	-0.11050	0.15943	0.08418	0.04437
RAC2A_ARATH	Q23146_CAEEL	ARATH	CAEEL	Between-spec. outparalogs	CAEEL	123.00	31.6	1407.80	-0.11050	-0.01440	n.a.	-0.06245
RAN1_ARATH	Q23146_CAEEL	ARATH	CAEEL	Between-spec. outparalogs	CAEEL	120.00	26.2	1407.80	n.a.	0.03428	-0.11840	-0.04206
RAN2_ARATH	Q23146_CAEEL	ARATH	CAEEL	Between-spec. outparalogs	CAEEL	132.00	27.1	1407.80	n.a.	0.11349	-0.11840	-0.00246
RAA1C_ARATH	Q23146_CAEEL	ARATH	CAEEL	Between-spec. outparalogs	CAEEL	88.00	35.1	1407.80	n.a.	0.16492	n.a.	0.16492
RAD2B_ARATH	Q23146_CAEEL	ARATH	CAEEL	Between-spec. outparalogs	CAEEL	89.00	36.8	1407.80	n.a.	0.15943	n.a.	0.15943
RAA5A_ARATH	Q23146_CAEEL	ARATH	CAEEL	Between-spec. outparalogs	CAEEL	107.00	28.3	1407.80	n.a.	0.15943	n.a.	0.15943
RAA2D_ARATH	Q23146_CAEEL	ARATH	CAEEL	Between-spec. outparalogs	CAEEL	99.00	31.5	1407.80	n.a.	0.32656	n.a.	0.32656
Q9FJF1_ARATH	Q23146_CAEEL	ARATH	CAEEL	Between-spec. outparalogs	CAEEL	91.00	35.9	1407.80	n.a.	0.15943	n.a.	0.15943
RAC10_ARATH	Q23146_CAEEL	ARATH	CAEEL	Between-spec. outparalogs	CAEEL	117.00	26.0	1407.80	-0.11050	0.15943	n.a.	0.02447
RAH1A_ARATH	Q23146_CAEEL	ARATH	CAEEL	Between-spec. outparalogs	CAEEL	118.00	32.9	1407.80	n.a.	0.03012	n.a.	0.03012
RAA4A_ARATH	Q23146_CAEEL	ARATH	CAEEL	Between-spec. outparalogs	CAEEL	96.00	32.9	1407.80	n.a.	0.15943	n.a.	0.15943
Q8LE58_ARATH	Q9U2F6_CAEEL	ARATH	CAEEL	Between-spec. outparalogs	CAEEL	140.00	21.0	1407.80	n.a.	n.a.	0.38970	0.38970
Q9SSM4_ARATH	Q9U2F6_CAEEL	ARATH	CAEEL	Between-spec. outparalogs	CAEEL	139.00	21.4	1407.80	n.a.	n.a.	0.37099	0.37099
CCD8_ARATH	Q9U2E4_CAEEL	ARATH	CAEEL	Between-spec. outparalogs	CAEEL	178.00	20.4	1407.80	n.a.	n.a.	0.00249	0.00249
Q1PFB9_ARATH	Q19KC5_CAEEL	ARATH	CAEEL	Between-spec. outparalogs	CAEEL	179.00	14.9	1407.80	n.a.	n.a.	0.75013	0.75013
Q9LNC5_ARATH	EFGM_CAEEL	ARATH	CAEEL	Between-spec. outparalogs	CAEEL	197.00	16.3	1407.80	n.a.	n.a.	0.38946	0.38946
Q9SI75_ARATH	EFGM_CAEEL	ARATH	CAEEL	Between-spec. outparalogs	CAEEL	100.00	36.0	1407.80	n.a.	n.a.	0.37411	0.37411
A1L4Y4_ARATH	MECR1_CAEEL	ARATH	CAEEL	Between-spec. outparalogs	CAEEL	178.00	18.7	1407.80	n.a.	n.a.	0.12298	0.12298
CD48A_ARATH	Q9NAG4_CAEEL	ARATH	CAEEL	Between-spec. outparalogs	CAEEL	91.00	28.8	1407.80	n.a.	n.a.	0.24133	0.24133
CD48D_ARATH	Q9NAG4_CAEEL	ARATH	CAEEL	Between-spec. outparalogs	CAEEL	88.00	28.5	1407.80	n.a.	n.a.	-0.11840	-0.11840
FDH_ARATH	O17626_CAEEL	ARATH	CAEEL	Between-spec. outparalogs	CAEEL	137.00	24.5	1407.80	n.a.	n.a.	-0.11840	-0.11840
CATA1_ARATH	CATA1_CAEEL	ARATH	CAEEL	Between-spec. outparalogs	CAEEL	82.00	42.9	1407.80	-0.11050	-0.02479	-0.03461	-0.05663
CATA1_ARATH	CATA2_CAEEL	ARATH	CAEEL	Between-spec. outparalogs	CAEEL	80.00	41.3	1407.80	-0.11050	n.a.	0.45951	0.17451
CATA1_ARATH	Q8MYL7_CAEEL	ARATH	CAEEL	Between-spec. outparalogs	CAEEL	81.00	40.5	1407.80	n.a.	n.a.	0.45951	0.45951
Q8VY00_ARATH	DHX16_CAEEL	ARATH	CAEEL	Between-spec. outparalogs	CAEEL	61.00	51.4	1407.80	n.a.	n.a.	-0.00721	-0.00721
TRNH1_ARATH	O45236_CAEEL	ARATH	CAEEL	Between-spec. outparalogs	CAEEL	132.00	29.1	1407.80	n.a.	n.a.	-0.11840	-0.11840
Q9SY73_ARATH	O45236_CAEEL	ARATH	CAEEL	Between-spec. outparalogs	CAEEL	156.00	23.1	1407.80	n.a.	n.a.	-0.11840	-0.11840
Q9ZW18_ARATH	O45236_CAEEL	ARATH	CAEEL	Between-spec. outparalogs	CAEEL	128.00	29.1	1407.80	n.a.	n.a.	-0.11840	-0.11840
Q9S9W2_ARATH	O45236_CAEEL	ARATH	CAEEL	Between-spec. outparalogs	CAEEL	140.00	26.8	1407.80	n.a.	n.a.	0.17301	0.17301
Q9SVQ9_ARATH	O45236_CAEEL	ARATH	CAEEL	Between-spec. outparalogs	CAEEL	159.00	25.6	1407.80	n.a.	n.a.	-0.11840	-0.11840
ARP3_ARATH	Q9NA98_CAEEL	ARATH	CAEEL	Between-spec. outparalogs	CAEEL	111.00	32.5	1407.80	n.a.	n.a.	0.41494	0.41494
ARP4_ARATH	Q9NA98_CAEEL	ARATH	CAEEL	Between-spec. outparalogs	CAEEL	111.00	32.3	1407.80	n.a.	n.a.	0.21549	0.21549
ACT2_ARATH	Q9NA98_CAEEL	ARATH	CAEEL	Between-spec. outparalogs	CAEEL	67.00	52.1	1407.80	n.a.	n.a.	0.26526	0.26526
ARP2_ARATH	Q9NA98_CAEEL	ARATH	CAEEL	Between-spec. outparalogs	CAEEL	98.00	39.6	1407.80	n.a.	n.a.	0.41494	0.41494
ARP6_ARATH	Q9NA98_CAEEL	ARATH	CAEEL	Between-spec. outparalogs	CAEEL	125.00	28.9	1407.80	n.a.	n.a.	0.08299	0.08299
F1LIM1_ARATH	Q9NA98_CAEEL	ARATH	CAEEL	Between-spec. outparalogs	CAEEL	66.00	52.8	1407.80	n.a.	n.a.	0.41903	0.41903
ARP7_ARATH	Q9NA98_CAEEL	ARATH	CAEEL	Between-spec. outparalogs	CAEEL	151.00	26.3	1407.80	n.a.	n.a.	0.36093	0.36093
ACT7_ARATH	Q9NA98_CAEEL	ARATH	CAEEL	Between-spec. outparalogs	CAEEL	65.00	53.3	1407.80	n.a.	n.a.	0.31158	0.31158
Q9XI87_ARATH	Q9TZC4_CAEEL	ARATH	CAEEL	Between-spec. outparalogs	CAEEL	167.00	23.4	1407.80	n.a.	n.a.	0.16483	0.16483
NP_567074.2	Q9TZC4_CAEEL	ARATH	CAEEL	Between-spec. outparalogs	CAEEL	170.00	20.0	1407.80	n.a.	0.12110	n.a.	0.12110
Q93Z30_ARATH	Q9TZC4_CAEEL	ARATH	CAEEL	Between-spec. outparalogs	CAEEL	151.00	22.0	1407.80	n.a.	-0.10417	n.a.	-0.10417
NP_001031195.1	Q21155_CAEEL	ARATH	CAEEL	Between-spec. outparalogs	CAEEL	149.00	20.6	1407.80	n.a.	n.a.	-0.11840	-0.11840
Q8L3X8_ARATH	Q21155_CAEEL	ARATH	CAEEL	Between-spec. outparalogs	CAEEL	152.00	19.2	1407.80	n.a.	n.a.	-0.11840	-0.11840
MPPA1_ARATH	Q9TZ33_CAEEL	ARATH	CAEEL	Between-spec. outparalogs	CAEEL	191.00	18.3	1407.80	n.a.	n.a.	-0.11840	-0.11840
INT1_ARATH	Q9BKR9_CAEEL	ARATH	CAEEL	Between-spec. outparalogs	CAEEL	203.00	18.6	1407.80	n.a.	n.a.	-0.11840	-0.11840
TCPE_ARATH	CH60_CAEEL	ARATH	CAEEL	Between-spec. outparalogs	CAEEL	188.00	19.7	1407.80	n.a.	-0.20830	n.a.	-0.20830
Q9C667_ARATH	CH60_CAEEL	ARATH	CAEEL	Between-spec. outparalogs	CAEEL	90.00	35.9	1407.80	n.a.	0.16439	n.a.	0.16439
RUBB_ARATH	CH60_CAEEL	ARATH	CAEEL	Between-spec. outparalogs	CAEEL	80.00	41.0	1407.80	n.a.	0.01112	0.15715	0.08413
RUBA_ARATH	CH60_CAEEL	ARATH	CAEEL	Between-spec. outparalogs	CAEEL	83.00	40.2	1407.80	n.a.	0.19776	0.35097	0.27436
Q9SF16_ARATH	CH60_CAEEL	ARATH	CAEEL	Between-spec. outparalogs	CAEEL	190.00	20.9	1407.80	n.a.	n.a.	0.18301	0.18301
Q9LJE4_ARATH	CH60_CAEEL	ARATH	CAEEL	Between-spec. outparalogs	CAEEL	80.00	42.3	1407.80	n.a.	0.24708	n.a.	0.24708
CH60C_ARATH	CH60_CAEEL	ARATH	CAEEL	Between-spec. outparalogs	CAEEL	61.00	50.6	1407.80	n.a.	0.44917	0.18301	0.31609
Q9LV21_ARATH	CH60_CAEEL	ARATH	CAEEL	Between-spec. outparalogs	CAEEL	207.00	17.4	1407.80	n.a.	n.a.	0.18301	0.18301
Q940P8_ARATH	CH60_CAEEL	ARATH	CAEEL	Between-spec. outparalogs	CAEEL	189.00	18.6	1407.80	n.a.	-0.21171	n.a.	-0.21171
C0Z361_ARATH	CH60_CAEEL	ARATH	CAEEL	Between-spec. outparalogs	CAEEL	79.00	42.7	1407.80	n.a.	0.44716	n.a.	0.44716
SRK2A_ARATH	Q9UA62_CAEEL	ARATH	CAEEL	Between-spec. outparalogs	CAEEL	143.00	20.3	1407.80	n.a.	n.a.	-0.11840	-0.11840
SRK2B_ARATH	Q9UA62_CAEEL	ARATH	CAEEL	Between-spec. outparalogs	CAEEL	148.00	19.4	1407.80	n.a.	n.a.	-0.11840	-0.11840
SRK2C_ARATH	Q9UA62_CAEEL	ARATH	CAEEL	Between-spec. outparalogs	CAEEL	142.00	21.1	1407.80	n.a.	n.a.	-0.11840	-0.11840
AUR2_ARATH	Q9UA62_CAEEL	ARATH	CAEEL	Between-spec. outparalogs	CAEEL	130.00	28.4	1407.80	n.a.	n.a.	-0.11840	-0.11840
CIPKB_ARATH	Q9UA62_CAEEL	ARATH	CAEEL	Between-spec. outparalogs	CAEEL	148.00	18.1	1407.80	n.a.	n.a.	-0.11840	-0.11840
O64682_ARATH	Q9UA62_CAEEL	ARATH	CAEEL	Between-spec. outparalogs	CAEEL	120.00	26.0	1407.80	n.a.	n.a.	0.26960	0.26960
AUR3_ARATH	Q9UA62_CAEEL	ARATH	CAEEL	Between-spec. outparalogs	CAEEL	124.00	28.8	1407.80	n.a.	n.a.	-0.11840	-0.11840
PPCK2_ARATH	Q9UA62_CAEEL	ARATH	CAEEL	Between-spec. outparalogs	CAEEL	162.00	23.1	1407.80	n.a.	n.a.	-0.11840	-0.11840
CIPK1_ARATH	Q9UA62_CAEEL	ARATH	CAEEL	Between-spec. outparalogs	CAEEL	163.00	16.9	1407.80	n.a.	n.a.	-0.11840	-0.11840
Q93V58_ARATH	Q9UA62_CAEEL	ARATH	CAEEL	Between-spec. outparalogs	CAEEL	163.00	21.2	1407.80	n.a.	n.a.	-0.11840	-0.11840
CDKA1_ARATH	Q9UA62_CAEEL	ARATH	CAEEL	Between-spec. outparalogs	CAEEL	168.00	20.6	1407.80	n.a.	n.a.	0.24009	0.24009
SRK2D_ARATH	Q9UA62_CAEEL	ARATH	CAEEL	Between-spec. outparalogs	CAEEL	137.00	21.7	1407.80	n.a.	n.a.	-0.11840	-0.11840
Y4103_ARATH	Q9UA62_CAEEL	ARATH	CAEEL	Between-spec. outparalogs	CAEEL	161.00	20.2	1407.80	n.a.	n.a.	-0.11840	-0.11840
CIPK8_ARATH	Q9UA62_CAEEL	ARATH	CAEEL	Between-spec. outparalogs	CAEEL	134.00	18.1	1407.80	n.a.	n.a.	0.11869	0.11869
M2K1_ARATH	Q9UA62_CAEEL	ARATH	CAEEL	Between-spec. outparalogs	CAEEL	147.00	22.6	1407.80	n.a.	n.a.	-0.11840	-0.11840
M2K2_ARATH	Q9UA62_CAEEL	ARATH	CAEEL	Between-spec. outparalogs	CAEEL	156.00	19.7	1407.80	n.a.	n.a.	-0.11840	-0.11840
AUR1_ARATH	Q9UA62_CAEEL	ARATH	CAEEL	Between-spec. outparalogs	CAEEL	126.00	29.3	1407.80	n.a.	n.a.	-0.11840	-0.11840
SRK2E_ARATH	Q9UA62_CAEEL	ARATH	CAEEL	Between-spec. outparalogs	CAEEL	143.00	22.0	1407.80	n.a.	n.a.	0.08580	0.08580
SRK2F_ARATH	Q9UA62_CAEEL	ARATH	CAEEL	Between-spec. outparalogs	CAEEL	141.00	21.8	1407.80	n.a.	n.a.	-0.11840	-0.11840
SRK2G_ARATH	Q9UA62_CAEEL	ARATH	CAEEL	Between-spec. outparalogs	CAEEL	141.00	21.0	1407.80	n.a.	n.a.	-0.11840	-0.11840
CIPKK_ARATH	Q9UA62_CAEEL	ARATH	CAEEL	Between-spec. outparalogs	CAEEL	144.00	17.6	1407.80	n.a.	n.a.	-0.11840	-0.11840
Q5HZ38_ARATH	Q9UA62_CAEEL	ARATH	CAEEL	Between-spec. outparalogs	CAEEL	165.00	18.8	1407.80	n.a.	n.a.	-0.11840	-0.11840
SRK2H_ARATH	Q9UA62_CAEEL	ARATH	CAEEL	Between-spec. outparalogs	CAEEL	141.00	20.9	1407.80	n.a.	n.a.	-0.11840	-0.11840
SRK2I_ARATH	Q9UA62_CAEEL	ARATH	CAEEL	Between-spec. outparalogs	CAEEL	140.00	22.1	1407.80	n.a.	n.a.	-0.11840	-0.11840
RH9_ARATH	Q4W5R4_CAEEL	ARATH	CAEEL	Between-spec. outparalogs	CAEEL	121.00	27.6	1407.80	n.a.	n.a.	-0.11840	-0.11840
RH53_ARATH	Q4W5R4_CAEEL	ARATH	CAEEL	Between-spec. outparalogs	CAEEL	117.00	27.0	1407.80	n.a.	n.a.	-0.11840	-0.11840
EF1A_ARATH	Q19072_CAEEL	ARATH	CAEEL	Between-spec. outparalogs	CAEEL	142.00	23.8	1407.80	n.a.	n.a.	-0.11840	-0.11840
O22145_ARATH	Q9BL28_CAEEL	ARATH	CAEEL	Between-spec. outparalogs	CAEEL	157.00	20.1	1407.80	n.a.	n.a.	0.27487	0.27487
PS6AB_ARATH	Q8MXF1_CAEEL	ARATH	CAEEL	Between-spec. outparalogs	CAEEL	64.00	37.7	1407.80	n.a.	n.a.	0.12256	0.12256
PS6AA_ARATH	Q8MXF1_CAEEL	ARATH	CAEEL	Between-spec. outparalogs	CAEEL	64.00	38.2	1407.80	n.a.	n.a.	0.08759	0.08759
PRS4A_ARATH	Q8MXF1_CAEEL	ARATH	CAEEL	Between-spec. outparalogs	CAEEL	57.00	40.9	1407.80	n.a.	n.a.	0.29395	0.29395
PRS6B_ARATH	Q8MXF1_CAEEL	ARATH	CAEEL	Between-spec. outparalogs	CAEEL	85.00	38.9	1407.80	n.a.	n.a.	0.07087	0.07087
TBB5_ARATH	TBA3_CAEEL	ARATH	CAEEL	Between-spec. outparalogs	CAEEL	95.00	40.3	1407.80	n.a.	-0.14326	n.a.	-0.14326
TBA1_ARATH	TBA3_CAEEL	ARATH	CAEEL	Between-spec. outparalogs	CAEEL	24.86	77.8	1407.80	n.a.	-0.17063	n.a.	-0.17063
TBB1_ARATH	TBA3_CAEEL	ARATH	CAEEL	Between-spec. outparalogs	CAEEL	95.00	40.6	1407.80	n.a.	-0.13349	0.40423	0.13537
TBB7_ARATH	TBA3_CAEEL	ARATH	CAEEL	Between-spec. outparalogs	CAEEL	98.00	39.4	1407.80	n.a.	-0.15719	0.34970	0.09625
TBG1_ARATH	TBA3_CAEEL	ARATH	CAEEL	Between-spec. outparalogs	CAEEL	129.00	29.9	1407.80	n.a.	0.14738	0.00908	0.07823
TBB9_ARATH	TBA3_CAEEL	ARATH	CAEEL	Between-spec. outparalogs	CAEEL	95.00	40.0	1407.80	n.a.	-0.13005	0.16337	0.01666
TBG2_ARATH	TBA3_CAEEL	ARATH	CAEEL	Between-spec. outparalogs	CAEEL	128.00	30.9	1407.80	n.a.	0.09554	0.00908	0.05231
TBB6_ARATH	TBA3_CAEEL	ARATH	CAEEL	Between-spec. outparalogs	CAEEL	92.00	40.3	1407.80	n.a.	-0.20670	0.40292	0.09811
TBB8_ARATH	TBA3_CAEEL	ARATH	CAEEL	Between-spec. outparalogs	CAEEL	97.00	40.1	1407.80	n.a.	n.a.	0.36777	0.36777
TBB4_ARATH	TBA3_CAEEL	ARATH	CAEEL	Between-spec. outparalogs	CAEEL	98.00	39.9	1407.80	n.a.	-0.20990	n.a.	-0.20990
TBB2_ARATH	TBA3_CAEEL	ARATH	CAEEL	Between-spec. outparalogs	CAEEL	98.00	40.2	1407.80	n.a.	-0.04088	0.34970	0.15441
RAD2A_ARATH	Q9N3F8_CAEEL	ARATH	CAEEL	Between-spec. outparalogs	CAEEL	123.00	30.4	1407.80	n.a.	n.a.	-0.11840	-0.11840
RAA1A_ARATH	Q9N3F8_CAEEL	ARATH	CAEEL	Between-spec. outparalogs	CAEEL	150.00	25.2	1407.80	n.a.	n.a.	-0.11840	-0.11840
RAA2A_ARATH	Q9N3F8_CAEEL	ARATH	CAEEL	Between-spec. outparalogs	CAEEL	125.00	29.5	1407.80	n.a.	n.a.	-0.11840	-0.11840
RAC4_ARATH	Q9N3F8_CAEEL	ARATH	CAEEL	Between-spec. outparalogs	CAEEL	116.00	27.7	1407.80	n.a.	n.a.	0.15834	0.15834
RAG3E_ARATH	Q9N3F8_CAEEL	ARATH	CAEEL	Between-spec. outparalogs	CAEEL	122.00	28.8	1407.80	n.a.	n.a.	-0.11840	-0.11840
RAC1_ARATH	Q9N3F8_CAEEL	ARATH	CAEEL	Between-spec. outparalogs	CAEEL	118.00	29.0	1407.80	n.a.	n.a.	-0.11840	-0.11840
RAA5C_ARATH	Q9N3F8_CAEEL	ARATH	CAEEL	Between-spec. outparalogs	CAEEL	128.00	27.6	1407.80	n.a.	n.a.	-0.11840	-0.11840
RAH1B_ARATH	Q9N3F8_CAEEL	ARATH	CAEEL	Between-spec. outparalogs	CAEEL	128.00	26.9	1407.80	n.a.	n.a.	-0.11840	-0.11840
RAA4D_ARATH	Q9N3F8_CAEEL	ARATH	CAEEL	Between-spec. outparalogs	CAEEL	128.00	26.5	1407.80	n.a.	n.a.	0.34018	0.34018
RAA1G_ARATH	Q9N3F8_CAEEL	ARATH	CAEEL	Between-spec. outparalogs	CAEEL	127.00	28.3	1407.80	n.a.	n.a.	-0.11840	-0.11840
RAE1C_ARATH	Q9N3F8_CAEEL	ARATH	CAEEL	Between-spec. outparalogs	CAEEL	126.00	28.7	1407.80	n.a.	n.a.	-0.11840	-0.11840
RAC11_ARATH	Q9N3F8_CAEEL	ARATH	CAEEL	Between-spec. outparalogs	CAEEL	115.00	29.5	1407.80	n.a.	n.a.	0.10830	0.10830
RABF1_ARATH	Q9N3F8_CAEEL	ARATH	CAEEL	Between-spec. outparalogs	CAEEL	127.00	25.1	1407.80	n.a.	n.a.	-0.11840	-0.11840
RAA4B_ARATH	Q9N3F8_CAEEL	ARATH	CAEEL	Between-spec. outparalogs	CAEEL	118.00	28.8	1407.80	n.a.	n.a.	-0.11840	-0.11840
RAN1_ARATH	Q9N3F8_CAEEL	ARATH	CAEEL	Between-spec. outparalogs	CAEEL	141.00	25.3	1407.80	n.a.	n.a.	-0.11840	-0.11840
RAN2_ARATH	Q9N3F8_CAEEL	ARATH	CAEEL	Between-spec. outparalogs	CAEEL	141.00	25.1	1407.80	n.a.	n.a.	-0.11840	-0.11840
CIPKB_ARATH	Q20443_CAEEL	ARATH	CAEEL	Between-spec. outparalogs	CAEEL	173.00	19.2	1407.80	n.a.	n.a.	-0.11840	-0.11840
CIPK1_ARATH	Q20443_CAEEL	ARATH	CAEEL	Between-spec. outparalogs	CAEEL	177.00	21.8	1407.80	n.a.	n.a.	-0.11840	-0.11840
Q93V58_ARATH	Q20443_CAEEL	ARATH	CAEEL	Between-spec. outparalogs	CAEEL	175.00	15.8	1407.80	n.a.	n.a.	-0.11840	-0.11840
SRK2D_ARATH	Q20443_CAEEL	ARATH	CAEEL	Between-spec. outparalogs	CAEEL	153.00	21.5	1407.80	n.a.	n.a.	-0.11840	-0.11840
CIPK6_ARATH	Q20443_CAEEL	ARATH	CAEEL	Between-spec. outparalogs	CAEEL	156.00	22.5	1407.80	n.a.	n.a.	0.02297	0.02297
SRK2E_ARATH	Q20443_CAEEL	ARATH	CAEEL	Between-spec. outparalogs	CAEEL	143.00	23.1	1407.80	n.a.	n.a.	-0.11840	-0.11840
PDPK1_ARATH	Q20443_CAEEL	ARATH	CAEEL	Between-spec. outparalogs	CAEEL	187.00	20.2	1407.80	n.a.	n.a.	-0.11840	-0.11840
Q5HZ38_ARATH	Q20443_CAEEL	ARATH	CAEEL	Between-spec. outparalogs	CAEEL	186.00	16.1	1407.80	n.a.	n.a.	-0.11840	-0.11840
CML25_ARATH	MLRH_CAEEL	ARATH	CAEEL	Between-spec. outparalogs	CAEEL	144.00	24.6	1407.80	n.a.	n.a.	-0.11840	-0.11840
CML14_ARATH	MLRH_CAEEL	ARATH	CAEEL	Between-spec. outparalogs	CAEEL	146.00	24.7	1407.80	n.a.	n.a.	-0.11840	-0.11840
CML23_ARATH	MLRH_CAEEL	ARATH	CAEEL	Between-spec. outparalogs	CAEEL	156.00	20.3	1407.80	n.a.	n.a.	-0.11840	-0.11840
NP_850097.1	MLRH_CAEEL	ARATH	CAEEL	Between-spec. outparalogs	CAEEL	93.00	30.0	1407.80	n.a.	n.a.	-0.00082	-0.00082
CML18_ARATH	MLRH_CAEEL	ARATH	CAEEL	Between-spec. outparalogs	CAEEL	162.00	21.0	1407.80	n.a.	n.a.	-0.11840	-0.11840
CML9_ARATH	MLRH_CAEEL	ARATH	CAEEL	Between-spec. outparalogs	CAEEL	129.00	25.7	1407.80	n.a.	n.a.	-0.02105	-0.02105
CML2_ARATH	MLRH_CAEEL	ARATH	CAEEL	Between-spec. outparalogs	CAEEL	130.00	25.3	1407.80	n.a.	n.a.	-0.11840	-0.11840
CML8_ARATH	MLRH_CAEEL	ARATH	CAEEL	Between-spec. outparalogs	CAEEL	105.00	29.1	1407.80	n.a.	n.a.	0.00816	0.00816
B6EUB9_ARATH	MLRH_CAEEL	ARATH	CAEEL	Between-spec. outparalogs	CAEEL	140.00	23.9	1407.80	n.a.	n.a.	0.03972	0.03972
CALM1_ARATH	MLRH_CAEEL	ARATH	CAEEL	Between-spec. outparalogs	CAEEL	92.00	33.7	1407.80	n.a.	n.a.	0.00288	0.00288
PP2A2_ARATH	PPH6_CAEEL	ARATH	CAEEL	Between-spec. outparalogs	CAEEL	58.00	48.8	1407.80	n.a.	0.18215	n.a.	0.18215
PP2A1_ARATH	PPH6_CAEEL	ARATH	CAEEL	Between-spec. outparalogs	CAEEL	62.00	48.4	1407.80	n.a.	0.21997	n.a.	0.21997
PP13_ARATH	PPH6_CAEEL	ARATH	CAEEL	Between-spec. outparalogs	CAEEL	88.00	35.5	1407.80	n.a.	0.06701	n.a.	0.06701
PP2A5_ARATH	PPH6_CAEEL	ARATH	CAEEL	Between-spec. outparalogs	CAEEL	63.00	47.9	1407.80	n.a.	n.a.	0.09375	0.09375
PP11_ARATH	PPH6_CAEEL	ARATH	CAEEL	Between-spec. outparalogs	CAEEL	89.00	37.6	1407.80	n.a.	n.a.	0.02872	0.02872
PP2A4_ARATH	PPH6_CAEEL	ARATH	CAEEL	Between-spec. outparalogs	CAEEL	62.00	48.4	1407.80	n.a.	0.18215	n.a.	0.18215
FYPP3_ARATH	PPH6_CAEEL	ARATH	CAEEL	Between-spec. outparalogs	CAEEL	65.00	50.2	1407.80	n.a.	-0.07544	0.18517	0.05487
PP2A3_ARATH	PPH6_CAEEL	ARATH	CAEEL	Between-spec. outparalogs	CAEEL	62.00	48.9	1407.80	n.a.	0.06701	n.a.	0.06701
PPX1_ARATH	PPH6_CAEEL	ARATH	CAEEL	Between-spec. outparalogs	CAEEL	70.00	48.3	1407.80	n.a.	-0.07544	n.a.	-0.07544
TBG1_ARATH	Q18817_CAEEL	ARATH	CAEEL	Between-spec. outparalogs	CAEEL	113.00	33.1	1407.80	n.a.	n.a.	0.37044	0.37044
TBA6_ARATH	Q18817_CAEEL	ARATH	CAEEL	Between-spec. outparalogs	CAEEL	91.00	41.6	1407.80	n.a.	n.a.	0.00496	0.00496
TBG2_ARATH	Q18817_CAEEL	ARATH	CAEEL	Between-spec. outparalogs	CAEEL	116.00	33.3	1407.80	n.a.	n.a.	0.37044	0.37044
TBA3_ARATH	Q18817_CAEEL	ARATH	CAEEL	Between-spec. outparalogs	CAEEL	91.00	41.2	1407.80	n.a.	n.a.	0.02865	0.02865
PDI11_ARATH	PDI1_CAEEL	ARATH	CAEEL	Between-spec. outparalogs	CAEEL	123.00	31.0	1407.80	n.a.	n.a.	0.01081	0.01081
PDI12_ARATH	PDI1_CAEEL	ARATH	CAEEL	Between-spec. outparalogs	CAEEL	134.00	28.5	1407.80	n.a.	n.a.	-0.11840	-0.11840
PDI13_ARATH	PDI1_CAEEL	ARATH	CAEEL	Between-spec. outparalogs	CAEEL	125.00	27.0	1407.80	n.a.	n.a.	-0.11840	-0.11840
PDI14_ARATH	PDI1_CAEEL	ARATH	CAEEL	Between-spec. outparalogs	CAEEL	114.00	28.8	1407.80	n.a.	n.a.	-0.11840	-0.11840
GBLPA_ARATH	TG125_CAEEL	ARATH	CAEEL	Between-spec. outparalogs	CAEEL	137.00	21.9	1407.80	n.a.	0.25941	-0.11840	0.07050
GPLPB_ARATH	TG125_CAEEL	ARATH	CAEEL	Between-spec. outparalogs	CAEEL	142.00	21.4	1407.80	n.a.	0.02654	0.07627	0.05141
RAE1L_ARATH	TG125_CAEEL	ARATH	CAEEL	Between-spec. outparalogs	CAEEL	199.00	15.9	1407.80	n.a.	-0.12806	n.a.	-0.12806
EIF3I_ARATH	TG125_CAEEL	ARATH	CAEEL	Between-spec. outparalogs	CAEEL	185.00	15.8	1407.80	n.a.	-0.12806	-0.11840	-0.12323
GPLPC_ARATH	TG125_CAEEL	ARATH	CAEEL	Between-spec. outparalogs	CAEEL	144.00	20.9	1407.80	n.a.	0.44631	0.07627	0.26129
Q9SZQ5_ARATH	TG125_CAEEL	ARATH	CAEEL	Between-spec. outparalogs	CAEEL	151.00	21.4	1407.80	n.a.	-0.12806	0.56209	0.21701
GBB_ARATH	TG125_CAEEL	ARATH	CAEEL	Between-spec. outparalogs	CAEEL	178.00	20.8	1407.80	n.a.	-0.04546	0.20906	0.08180
NP_180285.3	DPY27_CAEEL	ARATH	CAEEL	Between-spec. outparalogs	CAEEL	225.00	13.9	1407.80	n.a.	n.a.	-0.11840	-0.11840
NP_191027.3	DPY27_CAEEL	ARATH	CAEEL	Between-spec. outparalogs	CAEEL	177.00	17.6	1407.80	n.a.	0.16445	-0.11840	0.02302
4CLL5_ARATH	Q18496_CAEEL	ARATH	CAEEL	Between-spec. outparalogs	CAEEL	198.00	18.0	1407.80	n.a.	n.a.	-0.11840	-0.11840
4CL1_ARATH	Q18496_CAEEL	ARATH	CAEEL	Between-spec. outparalogs	CAEEL	184.00	19.0	1407.80	n.a.	n.a.	-0.11840	-0.11840
NP_175929.2	Q18496_CAEEL	ARATH	CAEEL	Between-spec. outparalogs	CAEEL	205.00	19.7	1407.80	n.a.	n.a.	-0.11840	-0.11840
4CL3_ARATH	Q18496_CAEEL	ARATH	CAEEL	Between-spec. outparalogs	CAEEL	204.00	17.1	1407.80	n.a.	n.a.	-0.11840	-0.11840
Q9SS01_ARATH	Q18496_CAEEL	ARATH	CAEEL	Between-spec. outparalogs	CAEEL	196.00	18.9	1407.80	n.a.	n.a.	-0.11840	-0.11840
Q8VZF1_ARATH	Q18496_CAEEL	ARATH	CAEEL	Between-spec. outparalogs	CAEEL	192.00	18.7	1407.80	n.a.	n.a.	-0.11840	-0.11840
4CL4_ARATH	Q18496_CAEEL	ARATH	CAEEL	Between-spec. outparalogs	CAEEL	178.00	19.6	1407.80	n.a.	n.a.	-0.11840	-0.11840
4CL2_ARATH	Q18496_CAEEL	ARATH	CAEEL	Between-spec. outparalogs	CAEEL	185.00	19.6	1407.80	n.a.	n.a.	-0.11840	-0.11840
Q9SMT7_ARATH	Q18496_CAEEL	ARATH	CAEEL	Between-spec. outparalogs	CAEEL	171.00	18.9	1407.80	n.a.	n.a.	-0.11840	-0.11840
4CLL7_ARATH	Q18496_CAEEL	ARATH	CAEEL	Between-spec. outparalogs	CAEEL	193.00	17.6	1407.80	n.a.	n.a.	-0.11840	-0.11840
TBB5_ARATH	TBB2_CAEEL	ARATH	CAEEL	Between-spec. outparalogs	CAEEL	19.10	79.1	1407.80	n.a.	-0.12429	n.a.	-0.12429
TBA1_ARATH	TBB2_CAEEL	ARATH	CAEEL	Between-spec. outparalogs	CAEEL	92.00	40.4	1407.80	n.a.	-0.15422	n.a.	-0.15422
TBB1_ARATH	TBB2_CAEEL	ARATH	CAEEL	Between-spec. outparalogs	CAEEL	19.10	80.5	1407.80	n.a.	-0.07092	0.17660	0.05284
TBB7_ARATH	TBB2_CAEEL	ARATH	CAEEL	Between-spec. outparalogs	CAEEL	19.10	78.4	1407.80	n.a.	-0.14118	-0.11840	-0.12979
TBG1_ARATH	TBB2_CAEEL	ARATH	CAEEL	Between-spec. outparalogs	CAEEL	113.00	32.8	1407.80	n.a.	0.29100	0.40402	0.34751
TBA6_ARATH	TBB2_CAEEL	ARATH	CAEEL	Between-spec. outparalogs	CAEEL	92.00	41.3	1407.80	n.a.	0.17574	0.11992	0.14783
TBB9_ARATH	TBB2_CAEEL	ARATH	CAEEL	Between-spec. outparalogs	CAEEL	19.52	78.9	1407.80	n.a.	-0.09492	-0.11840	-0.10666
TBG2_ARATH	TBB2_CAEEL	ARATH	CAEEL	Between-spec. outparalogs	CAEEL	113.00	32.6	1407.80	n.a.	0.17057	0.40402	0.28729
TBB6_ARATH	TBB2_CAEEL	ARATH	CAEEL	Between-spec. outparalogs	CAEEL	19.10	78.4	1407.80	n.a.	-0.21049	-0.11840	-0.16444
TBA3_ARATH	TBB2_CAEEL	ARATH	CAEEL	Between-spec. outparalogs	CAEEL	92.00	40.7	1407.80	n.a.	-0.16876	-0.04310	-0.10593
TBB8_ARATH	TBB2_CAEEL	ARATH	CAEEL	Between-spec. outparalogs	CAEEL	18.68	79.2	1407.80	n.a.	n.a.	-0.11840	-0.11840
TBB4_ARATH	TBB2_CAEEL	ARATH	CAEEL	Between-spec. outparalogs	CAEEL	19.95	78.5	1407.80	n.a.	-0.21239	n.a.	-0.21239
TBB2_ARATH	TBB2_CAEEL	ARATH	CAEEL	Between-spec. outparalogs	CAEEL	19.10	80.1	1407.80	n.a.	0.02167	-0.11840	-0.04836
Q9ZWB3_ARATH	KC1A_CAEEL	ARATH	CAEEL	Between-spec. outparalogs	CAEEL	43.06	43.9	1407.80	n.a.	-0.01117	n.a.	-0.01117
NP_192620.1	KC1A_CAEEL	ARATH	CAEEL	Between-spec. outparalogs	CAEEL	46.00	47.5	1407.80	n.a.	-0.20750	n.a.	-0.20750
Q8LPI7_ARATH	KC1A_CAEEL	ARATH	CAEEL	Between-spec. outparalogs	CAEEL	49.00	48.5	1407.80	n.a.	-0.01117	n.a.	-0.01117
CNG18_ARATH	Q18325_CAEEL	ARATH	CAEEL	Between-spec. outparalogs	CAEEL	196.00	14.6	1407.80	n.a.	n.a.	0.20666	0.20666
AB25G_ARATH	WHT3_CAEEL	ARATH	CAEEL	Between-spec. outparalogs	CAEEL	156.00	24.0	1407.80	n.a.	n.a.	-0.11840	-0.11840
NP_187928.2	WHT3_CAEEL	ARATH	CAEEL	Between-spec. outparalogs	CAEEL	153.00	23.9	1407.80	n.a.	n.a.	0.16805	0.16805
KSG9_ARATH	SUR1_CAEEL	ARATH	CAEEL	Between-spec. outparalogs	CAEEL	127.00	26.5	1407.80	n.a.	-0.09370	0.16658	0.03644
KSG10_ARATH	SUR1_CAEEL	ARATH	CAEEL	Between-spec. outparalogs	CAEEL	131.00	25.6	1407.80	n.a.	-0.19726	n.a.	-0.19726
CDKD3_ARATH	SUR1_CAEEL	ARATH	CAEEL	Between-spec. outparalogs	CAEEL	111.00	26.1	1407.80	n.a.	0.77790	n.a.	0.77790
CKB22_ARATH	SUR1_CAEEL	ARATH	CAEEL	Between-spec. outparalogs	CAEEL	125.00	24.5	1407.80	n.a.	n.a.	0.16024	0.16024
KSG4_ARATH	SUR1_CAEEL	ARATH	CAEEL	Between-spec. outparalogs	CAEEL	139.00	24.7	1407.80	n.a.	-0.04193	-0.05104	-0.04648
CDKD2_ARATH	SUR1_CAEEL	ARATH	CAEEL	Between-spec. outparalogs	CAEEL	117.00	25.6	1407.80	n.a.	0.77790	n.a.	0.77790
CDKD1_ARATH	SUR1_CAEEL	ARATH	CAEEL	Between-spec. outparalogs	CAEEL	109.00	26.8	1407.80	n.a.	0.77790	n.a.	0.77790
CKB21_ARATH	SUR1_CAEEL	ARATH	CAEEL	Between-spec. outparalogs	CAEEL	127.00	23.4	1407.80	0.59183	-0.15074	0.21548	0.21886
NP_850095.2	SUR1_CAEEL	ARATH	CAEEL	Between-spec. outparalogs	CAEEL	140.00	17.8	1407.80	n.a.	0.77790	-0.02620	0.37585
KSG6_ARATH	SUR1_CAEEL	ARATH	CAEEL	Between-spec. outparalogs	CAEEL	125.00	26.3	1407.80	n.a.	n.a.	0.16723	0.16723
CKB12_ARATH	SUR1_CAEEL	ARATH	CAEEL	Between-spec. outparalogs	CAEEL	117.00	23.8	1407.80	-0.11050	n.a.	n.a.	-0.11050
KSG3_ARATH	SUR1_CAEEL	ARATH	CAEEL	Between-spec. outparalogs	CAEEL	128.00	25.0	1407.80	n.a.	-0.04193	0.22164	0.08986
MPK9_ARATH	SUR1_CAEEL	ARATH	CAEEL	Between-spec. outparalogs	CAEEL	87.00	28.9	1407.80	n.a.	0.42618	0.07273	0.24946
CDKA1_ARATH	SUR1_CAEEL	ARATH	CAEEL	Between-spec. outparalogs	CAEEL	104.00	27.2	1407.80	0.76522	0.24709	0.41611	0.47614
Q8H120_ARATH	SUR1_CAEEL	ARATH	CAEEL	Between-spec. outparalogs	CAEEL	140.00	21.3	1407.80	0.74153	-0.19726	n.a.	0.27213
CKB11_ARATH	SUR1_CAEEL	ARATH	CAEEL	Between-spec. outparalogs	CAEEL	125.00	22.8	1407.80	n.a.	0.77790	0.40536	0.59163
NP_974471.1	SUR1_CAEEL	ARATH	CAEEL	Between-spec. outparalogs	CAEEL	125.00	24.5	1407.80	n.a.	-0.04193	n.a.	-0.04193
KSG8_ARATH	SUR1_CAEEL	ARATH	CAEEL	Between-spec. outparalogs	CAEEL	130.00	25.3	1407.80	0.74153	0.50462	-0.07492	0.39041
CDPKV_ARATH	SUR1_CAEEL	ARATH	CAEEL	Between-spec. outparalogs	CAEEL	184.00	15.2	1407.80	n.a.	n.a.	-0.07184	-0.07184
KSG7_ARATH	SUR1_CAEEL	ARATH	CAEEL	Between-spec. outparalogs	CAEEL	130.00	25.9	1407.80	-0.11050	-0.19726	0.37180	0.02135
AFC2_ARATH	SUR1_CAEEL	ARATH	CAEEL	Between-spec. outparalogs	CAEEL	165.00	18.8	1407.80	0.75843	n.a.	-0.01438	0.37203
CIPK6_ARATH	SUR1_CAEEL	ARATH	CAEEL	Between-spec. outparalogs	CAEEL	156.00	18.0	1407.80	n.a.	n.a.	0.23220	0.23220
KSG5_ARATH	SUR1_CAEEL	ARATH	CAEEL	Between-spec. outparalogs	CAEEL	127.00	25.0	1407.80	n.a.	-0.04193	-0.05104	-0.04648
KSG1_ARATH	SUR1_CAEEL	ARATH	CAEEL	Between-spec. outparalogs	CAEEL	129.00	25.4	1407.80	n.a.	-0.04193	0.22164	0.08986
CIPKK_ARATH	SUR1_CAEEL	ARATH	CAEEL	Between-spec. outparalogs	CAEEL	151.00	16.6	1407.80	n.a.	n.a.	-0.06820	-0.06820
NP_201539.2	SUR1_CAEEL	ARATH	CAEEL	Between-spec. outparalogs	CAEEL	140.00	21.7	1407.80	0.74153	n.a.	n.a.	0.74153
NP_175112.1	MCM5_CAEEL	ARATH	CAEEL	Between-spec. outparalogs	CAEEL	118.00	23.7	1407.80	n.a.	n.a.	0.49222	0.49222
Q9M9H6_ARATH	KICB1_CAEEL	ARATH	CAEEL	Between-spec. outparalogs	CAEEL	167.00	23.4	1407.80	n.a.	n.a.	-0.11840	-0.11840
Q9M9H6_ARATH	KICB2_CAEEL	ARATH	CAEEL	Between-spec. outparalogs	CAEEL	166.00	23.4	1407.80	n.a.	n.a.	-0.11840	-0.11840
Q9M9H6_ARATH	KICB3_CAEEL	ARATH	CAEEL	Between-spec. outparalogs	CAEEL	166.00	23.5	1407.80	n.a.	n.a.	-0.11840	-0.11840
ANXD1_ARATH	Q27473_CAEEL	ARATH	CAEEL	Between-spec. outparalogs	CAEEL	150.00	27.5	1407.80	-0.03534	n.a.	0.26235	0.11351
ANXD4_ARATH	Q27473_CAEEL	ARATH	CAEEL	Between-spec. outparalogs	CAEEL	179.00	19.6	1407.80	n.a.	n.a.	0.24505	0.24505
ANXD3_ARATH	Q27473_CAEEL	ARATH	CAEEL	Between-spec. outparalogs	CAEEL	174.00	22.5	1407.80	n.a.	n.a.	0.20867	0.20867
ANXD8_ARATH	Q27473_CAEEL	ARATH	CAEEL	Between-spec. outparalogs	CAEEL	167.00	25.4	1407.80	n.a.	n.a.	0.20867	0.20867
Q9M888_ARATH	TCPE_CAEEL	ARATH	CAEEL	Between-spec. outparalogs	CAEEL	147.00	26.4	1407.80	n.a.	n.a.	-0.11840	-0.11840
Q9SF16_ARATH	TCPE_CAEEL	ARATH	CAEEL	Between-spec. outparalogs	CAEEL	127.00	30.2	1407.80	n.a.	n.a.	-0.11840	-0.11840
CH60C_ARATH	TCPE_CAEEL	ARATH	CAEEL	Between-spec. outparalogs	CAEEL	229.00	17.5	1407.80	n.a.	n.a.	-0.11840	-0.11840
Q9LV21_ARATH	TCPE_CAEEL	ARATH	CAEEL	Between-spec. outparalogs	CAEEL	100.00	37.4	1407.80	n.a.	n.a.	-0.11840	-0.11840
CH60A_ARATH	TCPE_CAEEL	ARATH	CAEEL	Between-spec. outparalogs	CAEEL	241.00	15.1	1407.80	n.a.	n.a.	-0.11840	-0.11840
LEU31_ARATH	Q20049_CAEEL	ARATH	CAEEL	Between-spec. outparalogs	CAEEL	132.00	27.8	1407.80	n.a.	n.a.	-0.11840	-0.11840
LEU32_ARATH	Q20049_CAEEL	ARATH	CAEEL	Between-spec. outparalogs	CAEEL	132.00	28.5	1407.80	n.a.	n.a.	-0.11840	-0.11840
IDH6_ARATH	Q20049_CAEEL	ARATH	CAEEL	Between-spec. outparalogs	CAEEL	89.00	36.1	1407.80	n.a.	n.a.	-0.11840	-0.11840
IDH3_ARATH	Q20049_CAEEL	ARATH	CAEEL	Between-spec. outparalogs	CAEEL	86.00	39.7	1407.80	n.a.	n.a.	-0.11840	-0.11840
IDH5_ARATH	Q20049_CAEEL	ARATH	CAEEL	Between-spec. outparalogs	CAEEL	88.00	35.7	1407.80	n.a.	n.a.	-0.11840	-0.11840
LEU33_ARATH	Q20049_CAEEL	ARATH	CAEEL	Between-spec. outparalogs	CAEEL	136.00	27.1	1407.80	n.a.	n.a.	-0.11840	-0.11840
NP_180285.3	SMC4_CAEEL	ARATH	CAEEL	Between-spec. outparalogs	CAEEL	185.00	15.7	1407.80	n.a.	n.a.	0.12416	0.12416
RAD50_ARATH	SMC4_CAEEL	ARATH	CAEEL	Between-spec. outparalogs	CAEEL	232.00	11.9	1407.80	n.a.	-0.01505	0.16663	0.07579
NP_191027.3	SMC4_CAEEL	ARATH	CAEEL	Between-spec. outparalogs	CAEEL	156.00	18.6	1407.80	n.a.	0.00904	0.12416	0.06660
Q9FJ35_ARATH	SMC4_CAEEL	ARATH	CAEEL	Between-spec. outparalogs	CAEEL	236.00	12.3	1407.80	n.a.	0.09462	n.a.	0.09462
Q9LY09_ARATH	Q19318_CAEEL	ARATH	CAEEL	Between-spec. outparalogs	CAEEL	265.00	15.0	1407.80	n.a.	n.a.	-0.11840	-0.11840
P2C09_ARATH	PP2C2_CAEEL	ARATH	CAEEL	Between-spec. outparalogs	CAEEL	132.00	23.4	1407.80	n.a.	n.a.	0.13868	0.13868
P2C57_ARATH	PP2C2_CAEEL	ARATH	CAEEL	Between-spec. outparalogs	CAEEL	127.00	22.5	1407.80	n.a.	n.a.	0.05056	0.05056
P2C59_ARATH	PP2C2_CAEEL	ARATH	CAEEL	Between-spec. outparalogs	CAEEL	128.00	24.7	1407.80	n.a.	n.a.	-0.11840	-0.11840
O80489_ARATH	ARL6_CAEEL	ARATH	CAEEL	Between-spec. outparalogs	CAEEL	124.00	27.2	1407.80	n.a.	0.02823	n.a.	0.02823
SAR1B_ARATH	ARL6_CAEEL	ARATH	CAEEL	Between-spec. outparalogs	CAEEL	122.00	26.7	1407.80	n.a.	0.13418	-0.11840	0.00789
ARF2_ARATH	ARL6_CAEEL	ARATH	CAEEL	Between-spec. outparalogs	CAEEL	97.00	39.6	1407.80	n.a.	-0.05819	-0.11840	-0.08830
ARF5_ARATH	ARL6_CAEEL	ARATH	CAEEL	Between-spec. outparalogs	CAEEL	118.00	34.7	1407.80	n.a.	n.a.	-0.11840	-0.11840
ARF3_ARATH	ARL6_CAEEL	ARATH	CAEEL	Between-spec. outparalogs	CAEEL	96.00	38.0	1407.80	n.a.	-0.07497	-0.11840	-0.09668
Q8VY57_ARATH	ARL6_CAEEL	ARATH	CAEEL	Between-spec. outparalogs	CAEEL	124.00	27.3	1407.80	n.a.	-0.04276	n.a.	-0.04276
Q9M1P5_ARATH	ARL6_CAEEL	ARATH	CAEEL	Between-spec. outparalogs	CAEEL	98.00	39.6	1407.80	n.a.	-0.02103	n.a.	-0.02103
SAR1A_ARATH	ARL6_CAEEL	ARATH	CAEEL	Between-spec. outparalogs	CAEEL	119.00	28.6	1407.80	n.a.	-0.20938	n.a.	-0.20938
Q93Y31_ARATH	ARL6_CAEEL	ARATH	CAEEL	Between-spec. outparalogs	CAEEL	125.00	26.8	1407.80	n.a.	-0.05819	n.a.	-0.05819
Q9SXC0_ARATH	Q18483_CAEEL	ARATH	CAEEL	Between-spec. outparalogs	CAEEL	137.00	25.6	1407.80	n.a.	n.a.	-0.11840	-0.11840
Q9SJV2_ARATH	Q18483_CAEEL	ARATH	CAEEL	Between-spec. outparalogs	CAEEL	123.00	29.2	1407.80	n.a.	n.a.	-0.11840	-0.11840
AKRC8_ARATH	Q18483_CAEEL	ARATH	CAEEL	Between-spec. outparalogs	CAEEL	116.00	29.5	1407.80	n.a.	n.a.	-0.11840	-0.11840
AKRC9_ARATH	Q18483_CAEEL	ARATH	CAEEL	Between-spec. outparalogs	CAEEL	115.00	32.0	1407.80	n.a.	n.a.	-0.11840	-0.11840
AKRCB_ARATH	Q18483_CAEEL	ARATH	CAEEL	Between-spec. outparalogs	CAEEL	125.00	29.5	1407.80	n.a.	n.a.	-0.11840	-0.11840
RPD2A_ARATH	RPB2_CAEEL	ARATH	CAEEL	Between-spec. outparalogs	CAEEL	118.00	32.0	1407.80	n.a.	n.a.	0.14309	0.14309
Q9SEE9_ARATH	Q8WT46_CAEEL	ARATH	CAEEL	Between-spec. outparalogs	CAEEL	236.00	16.2	1407.80	n.a.	n.a.	0.10768	0.10768
ANXD4_ARATH	Q27864_CAEEL	ARATH	CAEEL	Between-spec. outparalogs	CAEEL	152.00	22.7	1407.80	n.a.	n.a.	-0.11840	-0.11840
[truncated: 393,328 more rows]
